# Supplementary material for: Hoodigogenin A from Hoodia gordonii
Source: Acta Crystallogr Sect E Struct Rep Online. 2008 Jul 31;64(Pt 8):o1643–4. doi: 10.1107/S1600536808022368 (PMC2962224; doi:10.1107/S1600536808022368)
Supplement: Supplementary file 2 [file e-64-o1643-Isup2.hkl]

# 
# h,k,l, Fc-squared, Fo-squared, sigma(Fo-squared) and status flag 
# 
data_I
_shelx_title ' Shukla1' 
_shelx_refln_list_code          4 
_shelx_F_calc_maximum      116.43 
_exptl_crystal_F_000       936.00 
_reflns_d_resolution_high  0.7912 
 
loop_ 
 _symmetry_equiv_pos_as_xyz 
 'x, y, z' 
 '-x+1/2, -y, z+1/2' 
 'x+1/2, -y+1/2, -z' 
 '-x, y+1/2, -z+1/2' 
 
_cell_length_a     7.6523 
_cell_length_b    10.6885 
_cell_length_c    27.7050 
_cell_angle_alpha  90.000 
_cell_angle_beta   90.000 
_cell_angle_gamma  90.000 
 
_shelx_F_squared_multiplier     1.000 
 
loop_ 
 _refln_index_h 
 _refln_index_k 
 _refln_index_l 
 _refln_F_squared_calc 
 _refln_F_squared_meas 
 _refln_F_squared_sigma 
 _refln_observed_status 
   4   0   0     1367.31     1213.77     41.44 o 
   6   0   0        0.03        2.43      4.23 o 
   2   1   0      316.86      317.92      7.58 o 
   3   1   0      188.37      166.81      5.86 o 
   4   1   0      168.39      158.51      5.70 o 
   5   1   0        9.30        8.85      2.61 o 
   6   1   0      215.17      220.29      7.98 o 
   7   1   0      289.25      259.74     12.34 o 
   9   1   0       55.31       82.15     12.31 o 
   2   2   0     2531.86     2341.83     56.20 o 
   3   2   0       12.65        6.42      1.58 o 
   4   2   0      787.21      755.65     18.69 o 
   5   2   0       30.94       36.06      3.23 o 
   6   2   0       64.75       62.68      4.25 o 
   7   2   0        0.00       -1.18      4.57 o 
   8   2   0       88.17       81.63      9.73 o 
   1   3   0     2642.05     2559.11     54.45 o 
   2   3   0      398.44      388.08     11.71 o 
   3   3   0     1065.02     1096.35     40.33 o 
   4   3   0       40.37       43.74      2.99 o 
   5   3   0       11.58       18.05      2.77 o 
   6   3   0       62.87       59.13      3.71 o 
   7   3   0       99.77       92.74      9.55 o 
   0   4   0     5991.62     6025.39    142.91 o 
   1   4   0     1322.25     1464.32     33.60 o 
   2   4   0      637.11      714.19     14.38 o 
   3   4   0     1522.16     1683.30     43.00 o 
   4   4   0      793.84      840.43     22.16 o 
   5   4   0      543.59      538.79     13.16 o 
   6   4   0        0.20       -2.99      2.99 o 
   7   4   0      150.26      161.74      8.64 o 
   8   4   0       60.11       58.93      6.96 o 
   1   5   0       47.05       47.37      1.95 o 
   2   5   0      598.00      558.71     14.72 o 
   3   5   0      948.67      981.37     27.50 o 
   4   5   0       36.46       39.19      3.55 o 
   5   5   0      255.79      239.60      7.46 o 
   6   5   0      438.31      487.48     13.14 o 
   7   5   0      336.97      348.41     14.28 o 
   8   5   0       26.26       32.25      7.24 o 
   1   6   0      527.32      488.11     10.63 o 
   2   6   0      120.95      135.85      5.62 o 
   3   6   0       15.81       12.23      3.37 o 
   4   6   0       18.98       18.05      3.85 o 
   5   6   0      134.86      160.66      6.10 o 
   6   6   0       49.48       50.34      4.61 o 
   7   6   0       91.66      103.11      9.21 o 
   8   6   0        2.27       -0.80      7.20 o 
   1   7   0      300.27      264.79      9.23 o 
   2   7   0       66.48       65.17      4.35 o 
   3   7   0       86.81       85.78      5.52 o 
   4   7   0       97.81       98.00      6.18 o 
   5   7   0        0.00        1.18      4.79 o 
   6   7   0        6.81        8.18      4.21 o 
   7   7   0      100.34      115.85      9.75 o 
   8   7   0       85.08       67.47     13.26 o 
   0   8   0      342.08      290.75     19.80 o 
   1   8   0      184.75      185.23      8.10 o 
   2   8   0       75.34       77.34      5.23 o 
   3   8   0       26.22       27.46      5.05 o 
   4   8   0       26.94       29.88      5.25 o 
   5   8   0       87.45      109.23      7.40 o 
   6   8   0       56.68       77.10      8.70 o 
   7   8   0      131.66      168.30     12.13 o 
   1   9   0      158.38      145.25      9.57 o 
   2   9   0      193.85      178.73      9.85 o 
   3   9   0      161.96      157.81      9.25 o 
   4   9   0       35.61       36.90      6.36 o 
   5   9   0        0.59        3.19      6.38 o 
   6   9   0      112.35      152.51     11.89 o 
   7   9   0        8.90       31.45     11.27 o 
   2  10   0       27.21       30.67      7.06 o 
   4  10   0        7.33       15.60      9.19 o 
   5  10   0        8.78        6.00      9.99 o 
   6  10   0       29.85       36.90      9.63 o 
   4  11   0        3.23        2.43     10.45 o 
   5  11   0        6.85       -0.20     10.35 o 
   4  12   0        1.90        0.60     11.89 o 
   1   0   1     1880.48     1730.11     40.05 o 
   3   0   1       89.04       78.34      3.01 o 
   4   0   1       15.64       17.69      2.27 o 
   5   0   1       16.17       13.24      2.57 o 
   6   0   1      409.38      401.58     11.35 o 
   7   0   1      190.84      170.12      5.92 o 
   8   0   1      116.90      133.56     11.79 o 
   1   1   1     3167.14     3040.13     72.67 o 
   2   1   1     4807.42     4610.50     76.01 o 
   3   1   1      326.99      304.27      5.91 o 
   4   1   1       79.97       70.04      2.26 o 
   5   1   1       45.05       41.31      3.37 o 
   6   1   1       23.10       19.31      2.19 o 
   7   1   1       17.02       22.57      3.07 o 
   8   1   1     1259.52     1476.27     43.52 o 
   9   1   1       86.32       83.01      8.20 o 
   1   2   1     7195.08     6777.96     83.31 o 
   2   2   1      627.47      615.05      9.89 o 
   3   2   1      183.02      170.21      3.89 o 
   4   2   1      149.46      151.49      5.94 o 
   5   2   1        6.73        3.32      2.20 o 
   6   2   1        7.61        9.87      4.63 o 
   7   2   1       19.53       26.26      4.00 o 
   8   2   1       74.80       62.37     15.97 o 
   9   2   1      154.69      146.28     14.38 o 
   0   3   1     1029.75      894.64     15.24 o 
   1   3   1     1146.98     1174.23     16.72 o 
   2   3   1     2133.32     2214.78     38.54 o 
   3   3   1     3488.48     3642.59     72.94 o 
   4   3   1      293.29      318.58      6.54 o 
   5   3   1       88.82       87.68      2.93 o 
   6   3   1       64.26       66.02      2.80 o 
   7   3   1      541.23      540.53     12.80 o 
   8   3   1      130.54      125.69      5.72 o 
   0   4   1      850.50      823.28     14.62 o 
   1   4   1     2921.89     2905.92     73.79 o 
   2   4   1     1469.48     1437.14     24.50 o 
   3   4   1      986.74     1010.19     21.95 o 
   4   4   1       37.15       34.05      2.83 o 
   5   4   1       90.12       92.40      3.26 o 
   6   4   1      439.95      469.86      8.65 o 
   7   4   1       13.85        7.37      4.62 o 
   8   4   1       95.03       98.45      5.56 o 
   0   5   1     2398.27     2198.78     35.86 o 
   1   5   1      208.84      221.45      4.66 o 
   2   5   1      414.91      470.27      8.74 o 
   3   5   1      362.01      415.01      9.53 o 
   4   5   1      420.71      464.62     10.14 o 
   5   5   1      183.42      180.83      4.44 o 
   6   5   1      200.31      199.02      5.79 o 
   7   5   1      301.52      301.76      9.39 o 
   8   5   1       18.79       27.48      5.09 o 
   0   6   1      201.17      183.68      4.99 o 
   1   6   1     1375.50     1477.06     23.24 o 
   2   6   1       34.02       27.10      5.01 o 
   3   6   1      804.44      874.91     18.65 o 
   4   6   1      308.40      330.43      8.19 o 
   5   6   1      260.73      298.65      7.28 o 
   6   6   1       24.83       16.89      3.48 o 
   7   6   1       11.64       15.82      5.03 o 
   8   6   1        6.40        4.20      5.75 o 
   0   7   1      142.88      123.91      5.36 o 
   1   7   1      142.73      131.06      3.25 o 
   2   7   1        1.63        1.79      2.25 o 
   3   7   1       88.66       92.04      4.12 o 
   4   7   1       41.44       44.68      3.47 o 
   5   7   1       17.62       12.29      3.09 o 
   6   7   1       73.51       83.09      4.90 o 
   7   7   1       86.61       92.13      6.52 o 
   8   7   1       12.82       11.97      7.95 o 
   0   8   1     2404.40     2422.00     72.49 o 
   1   8   1       69.46       60.93      9.97 o 
   2   8   1      351.66      338.85      8.33 o 
   3   8   1      542.53      552.28     14.10 o 
   4   8   1      118.27      142.63      5.86 o 
   5   8   1       18.67       22.59      4.23 o 
   6   8   1       28.05       26.73      4.41 o 
   7   8   1       57.68       63.37      6.85 o 
   0   9   1     1988.64     2070.56     91.50 o 
   1   9   1       71.43       62.64      4.93 o 
   2   9   1      287.59      278.58     11.28 o 
   3   9   1       65.63       57.51      4.48 o 
   4   9   1       98.91      118.80      7.24 o 
   5   9   1       45.27       62.80      7.65 o 
   6   9   1       37.47       48.52      5.62 o 
   7   9   1       19.26        2.46      8.35 o 
   1  10   1      611.80      606.61     19.73 o 
   2  10   1      368.96      371.09     23.77 o 
   3  10   1       34.14       30.05      8.85 o 
   4  10   1        4.48       12.98      6.53 o 
   5  10   1       53.31       62.43      7.89 o 
   6  10   1       24.65       24.46      6.32 o 
   0  11   1        6.80       -8.58      8.58 o 
   1  11   1        4.45       -3.39      8.18 o 
   4  11   1       90.24       97.80      9.20 o 
   5  11   1       22.84       25.28      7.89 o 
   1  12   1       28.49       13.24     11.23 o 
   2  12   1       13.45       20.80     12.40 o 
   4  12   1        8.21       15.83      8.96 o 
   0  13   1       92.52       77.84     16.49 o 
   1  13   1        3.67        1.09      9.65 o 
   2  13   1       26.53       15.06     14.28 o 
   1   0   2     1069.12     1040.82     16.45 o 
   2   0   2     1395.82     1299.09     26.54 o 
   3   0   2      187.25      174.98      5.25 o 
   4   0   2      103.17       80.87      2.81 o 
   5   0   2       32.00       26.88      2.21 o 
   6   0   2      217.73      214.45      6.22 o 
   7   0   2      300.65      295.60     10.71 o 
   8   0   2       37.49       42.80     10.57 o 
   9   0   2      123.52      148.68     14.16 o 
   1   1   2     5722.46     5221.08     51.23 o 
   2   1   2    13555.63    11445.08    375.75 o 
   3   1   2     1417.36     1318.04     18.44 o 
   4   1   2      145.52      141.78      4.56 o 
   5   1   2      113.13       94.94      2.73 o 
   6   1   2       93.04       81.60      2.95 o 
   7   1   2      126.45      100.34      3.67 o 
   8   1   2      596.93      587.17     18.53 o 
   9   1   2        1.17        8.84      7.32 o 
   0   2   2     6731.99     6332.62    108.19 o 
   1   2   2      286.65      312.71      9.27 o 
   2   2   2     2202.15     2161.34     59.41 o 
   3   2   2     1577.99     1620.35     25.93 o 
   4   2   2       36.34       28.28      1.92 o 
   5   2   2      283.84      297.93      6.87 o 
   6   2   2      175.96      171.74      4.26 o 
   7   2   2      347.15      325.36      7.49 o 
   8   2   2      129.08      123.97      6.16 o 
   9   2   2       34.62       29.12     10.39 o 
   0   3   2     1075.90      880.30     16.81 o 
   1   3   2      105.66       97.57      2.15 o 
   2   3   2     2489.50     2379.63     52.83 o 
   3   3   2     1145.72     1212.11     21.96 o 
   4   3   2       56.08       56.60      2.31 o 
   5   3   2      285.33      280.50      5.97 o 
   6   3   2      174.59      170.20      5.47 o 
   7   3   2       41.68       29.75      4.17 o 
   9   3   2       89.98       93.02     15.56 o 
   0   4   2     1406.48     1263.61     24.17 o 
   1   4   2     4661.01     4623.47     96.33 o 
   2   4   2     2234.42     2278.14     58.56 o 
   3   4   2     2059.49     2225.70     39.19 o 
   4   4   2      663.91      742.28     14.57 o 
   5   4   2      383.87      414.97      8.21 o 
   6   4   2      444.01      459.32     13.64 o 
   7   4   2      185.45      169.79      8.92 o 
   8   4   2       47.62       45.05      8.08 o 
   0   5   2     3370.77     3427.73     53.07 o 
   1   5   2      225.78      230.48      4.95 o 
   2   5   2     7131.40     7616.44    153.26 o 
   3   5   2      579.57      628.84     15.38 o 
   4   5   2       85.79       94.57      3.65 o 
   5   5   2       27.01       27.66      3.61 o 
   6   5   2      158.91      148.45      4.47 o 
   7   5   2      289.07      303.82     13.10 o 
   8   5   2       76.63       78.12      7.61 o 
   0   6   2      923.55      942.72     16.53 o 
   1   6   2      123.32      113.42      2.77 o 
   2   6   2      622.33      621.14     15.10 o 
   3   6   2       90.66      100.53      2.93 o 
   4   6   2      150.43      156.60      4.26 o 
   5   6   2       19.45       19.54      2.76 o 
   6   6   2       47.91       52.67      6.57 o 
   7   6   2       35.78       40.06      7.27 o 
   8   6   2        1.30        0.70      5.38 o 
   0   7   2      258.79      244.90      7.98 o 
   1   7   2       95.54       83.96      4.51 o 
   2   7   2      230.31      233.63      6.55 o 
   3   7   2       36.29       37.40      2.85 o 
   4   7   2      230.42      267.85      7.66 o 
   5   7   2       41.42       43.91      3.46 o 
   6   7   2      104.75       92.35      4.87 o 
   7   7   2       53.62       66.75      6.13 o 
   8   7   2      102.03       96.07      9.71 o 
   0   8   2      749.62      754.08     27.22 o 
   1   8   2     1013.11      985.30     18.53 o 
   2   8   2       55.65       54.76      3.69 o 
   3   8   2      333.12      324.07      9.51 o 
   4   8   2      230.24      226.15      8.11 o 
   5   8   2       46.77       52.43      4.09 o 
   6   8   2      123.65      149.49      6.40 o 
   7   8   2      129.71      181.13      9.15 o 
   0   9   2       74.56       52.79      7.00 o 
   1   9   2        0.90        4.22      4.89 o 
   2   9   2       73.30       64.48      4.79 o 
   3   9   2      155.76      175.16      9.63 o 
   4   9   2       54.04       58.78      4.73 o 
   5   9   2       25.12       25.44      4.20 o 
   6   9   2       17.30       26.89      7.57 o 
   7   9   2       87.59      101.69     11.15 o 
   0  10   2      669.86      659.99     26.19 o 
   1  10   2      115.30      118.13     27.18 o 
   2  10   2       36.36       42.19      6.87 o 
   3  10   2      145.77      150.39      9.92 o 
   4  10   2       97.73       95.87     11.20 o 
   5  10   2       12.51       18.63      5.49 o 
   6  10   2       63.58       65.74      7.52 o 
   1  11   2       22.49       35.72      9.49 o 
   2  11   2      109.53      116.45     13.76 o 
   3  11   2       30.28       31.25      8.66 o 
   4  11   2       38.01       22.64     12.40 o 
   5  11   2       35.43       42.44      6.82 o 
   1  12   2      167.39      141.52     16.85 o 
   2  12   2       32.16       16.63     13.40 o 
   3  12   2       82.37       79.35     14.88 o 
   4  12   2       17.47       14.96      7.67 o 
   0  13   2       15.98       34.88     15.06 o 
   1  13   2        6.43       17.42     10.22 o 
   2  13   2       69.74       52.99     14.44 o 
   1   0   3       44.60       67.93      1.87 o 
   2   0   3     3065.95     2759.17     66.95 o 
   3   0   3      351.24      362.29      8.62 o 
   4   0   3     3259.31     3142.08     61.92 o 
   5   0   3     1883.44     1829.27     36.34 o 
   6   0   3      225.75      207.85      6.12 o 
   7   0   3       19.65       29.26      4.59 o 
   9   0   3       59.56       71.48     12.21 o 
   0   1   3      330.74      319.95      6.58 o 
   2   1   3     1386.33     1395.91     27.52 o 
   3   1   3      498.77      455.02      8.26 o 
   4   1   3      294.14      273.07      4.92 o 
   5   1   3       17.02       12.16      1.72 o 
   6   1   3      148.56      132.50      3.75 o 
   7   1   3      219.41      190.86      5.95 o 
   8   1   3       41.92       27.06      5.81 o 
   0   2   3     1838.56     1828.07     26.64 o 
   1   2   3      372.86      385.96      7.78 o 
   2   2   3      109.16       93.89      1.83 o 
   3   2   3     1554.27     1539.10     22.30 o 
   4   2   3       82.91       84.57      2.21 o 
   5   2   3      101.65      102.18      2.54 o 
   6   2   3        7.68        2.62      3.69 o 
   7   2   3      273.92      273.94      6.65 o 
   8   2   3       29.92       24.22      4.74 o 
   9   2   3       45.48       59.79     13.14 o 
   0   3   3     3442.50     3244.51     66.15 o 
   1   3   3     4044.74     3858.27    151.41 o 
   2   3   3     3206.26     3304.20     49.68 o 
   3   3   3     1150.75     1088.39     16.24 o 
   4   3   3       67.09       58.64      3.09 o 
   5   3   3      401.47      420.90      7.68 o 
   6   3   3      216.69      204.47      5.54 o 
   7   3   3      188.54      183.42      5.78 o 
   8   3   3      176.26      143.89     10.87 o 
   9   3   3      103.49       99.40     14.96 o 
   0   4   3      816.03      807.89     15.30 o 
   1   4   3      222.79      241.11      5.67 o 
   2   4   3     4119.42     4375.80    113.66 o 
   3   4   3      329.38      328.31      5.89 o 
   4   4   3      346.39      347.97      6.73 o 
   5   4   3      199.49      181.51      4.37 o 
   6   4   3      159.67      138.40      4.64 o 
   7   4   3       32.74       31.38      3.93 o 
   8   4   3       10.39       14.51      4.32 o 
   0   5   3      114.85      119.22      3.71 o 
   1   5   3     1156.52     1117.11     18.74 o 
   2   5   3     2452.18     2581.58     47.23 o 
   3   5   3     1497.77     1582.62     25.45 o 
   4   5   3      186.62      200.76      4.62 o 
   5   5   3      244.19      246.50      5.65 o 
   6   5   3       94.31       93.87      4.27 o 
   7   5   3      126.10      126.77     10.09 o 
   8   5   3       30.60       23.42     10.75 o 
   0   6   3      172.39      154.96      4.59 o 
   1   6   3       98.04       99.83      2.78 o 
   2   6   3     1900.42     1969.64     34.73 o 
   3   6   3       95.05       99.59      2.85 o 
   4   6   3       24.87       19.17      2.56 o 
   5   6   3      115.83      125.59      5.91 o 
   6   6   3      230.56      224.58      6.52 o 
   7   6   3       12.88       20.08      4.71 o 
   8   6   3       28.66       33.76      6.44 o 
   0   7   3       27.72       36.74      4.97 o 
   1   7   3      165.98      182.81      4.85 o 
   2   7   3     1074.77     1023.62     20.23 o 
   3   7   3       47.56       42.66      3.15 o 
   4   7   3       28.07       30.00      3.57 o 
   5   7   3       14.03       18.61      3.19 o 
   6   7   3       76.62       95.37      5.63 o 
   7   7   3       44.83       48.85      6.08 o 
   8   7   3       13.37        5.99     13.04 o 
   0   8   3       19.72       13.88      3.59 o 
   1   8   3      713.84      658.48     30.58 o 
   2   8   3     1380.41     1469.73     31.03 o 
   3   8   3       95.17       85.12      4.39 o 
   4   8   3       17.89       20.02      3.97 o 
   5   8   3       20.91       36.96      3.91 o 
   6   8   3        0.83        2.23      5.95 o 
   7   8   3       67.67       87.98     14.95 o 
   0   9   3      127.94      132.90      9.15 o 
   1   9   3      461.80      458.52     18.19 o 
   2   9   3      377.20      344.51     11.63 o 
   3   9   3       75.29       73.18      8.66 o 
   4   9   3        4.16       14.37      4.32 o 
   5   9   3      114.85      130.97      5.84 o 
   6   9   3       67.67       82.48      6.23 o 
   7   9   3       46.61       42.81      9.36 o 
   0  10   3        1.07       17.11      6.22 o 
   1  10   3      130.79      120.84      7.77 o 
   2  10   3      228.49      242.69     13.30 o 
   3  10   3        4.49       10.94      5.50 o 
   4  10   3       66.86       65.43      7.05 o 
   5  10   3        4.41        0.06      6.29 o 
   6  10   3      108.93      111.57     14.40 o 
   1  11   3       18.97       28.50     12.70 o 
   2  11   3      147.82      137.17     15.58 o 
   3  11   3       48.08       45.52      7.64 o 
   4  11   3       23.46       28.83      7.48 o 
   5  11   3       39.95       44.15      6.54 o 
   0  12   3        3.41       10.61     14.02 o 
   1  12   3       64.90       75.37     14.76 o 
   2  12   3       61.71       50.46      9.46 o 
   3  12   3       85.78       91.12     15.40 o 
   4  12   3        4.80        5.60     13.00 o 
   0  13   3        6.40        0.60     16.31 o 
   1  13   3       25.65       24.56     15.72 o 
   2  13   3       51.90       61.66     10.79 o 
   0   0   4     1229.75     1261.60     23.15 o 
   1   0   4     3513.27     3481.00     46.79 o 
   3   0   4       57.90       59.13      2.39 o 
   4   0   4      944.78      837.96     18.03 o 
   5   0   4       14.70        9.63      1.58 o 
   6   0   4      224.61      205.00      5.68 o 
   7   0   4       89.72       87.37      6.10 o 
   8   0   4       54.30       55.70      7.40 o 
   0   1   4     1556.34     1616.57     21.64 o 
   1   1   4     1373.82     1297.57     12.98 o 
   2   1   4     1177.71     1113.63     18.42 o 
   3   1   4       96.09       98.78      2.84 o 
   4   1   4      292.45      283.33      5.55 o 
   5   1   4      121.14      115.12      3.32 o 
   6   1   4      179.74      175.72      4.58 o 
   7   1   4       91.32       86.86      4.48 o 
   8   1   4        8.88       14.84      5.46 o 
   9   1   4       32.73       16.63      9.01 o 
   0   2   4     2367.60     2138.11     37.99 o 
   1   2   4      791.49      754.44      8.51 o 
   2   2   4     1220.55     1208.92     16.54 o 
   3   2   4      149.62      138.93      5.03 o 
   4   2   4      268.39      263.33      5.95 o 
   5   2   4      126.14      125.38      6.69 o 
   6   2   4      256.47      243.57      6.16 o 
   7   2   4       32.84       28.12      2.98 o 
   8   2   4       47.57       51.97     16.09 o 
   0   3   4     4756.85     4603.81     86.49 o 
   1   3   4     3144.75     3115.10     55.76 o 
   2   3   4      471.30      528.15     13.41 o 
   3   3   4      143.71      158.54      3.29 o 
   4   3   4       31.72       23.93      1.53 o 
   5   3   4      174.92      160.74      4.65 o 
   6   3   4      349.07      322.17      7.67 o 
   7   3   4       65.49       62.10      3.80 o 
   8   3   4        0.42       -4.29      5.85 o 
   0   4   4     2818.78     2874.92     71.38 o 
   1   4   4      840.57      789.83     14.71 o 
   2   4   4      147.11      151.74      7.71 o 
   3   4   4      237.80      231.74      4.31 o 
   4   4   4      675.33      693.86     11.73 o 
   5   4   4        5.19        1.64      1.80 o 
   6   4   4       88.28       87.51      3.94 o 
   7   4   4       12.53       14.28      3.46 o 
   8   4   4       46.68       31.29      8.87 o 
   9   4   4       43.64       56.12      9.97 o 
   0   5   4      700.32      685.71     14.10 o 
   1   5   4      289.36      236.48      7.43 o 
   2   5   4      217.64      244.15      6.44 o 
   3   5   4       81.59       83.77      3.65 o 
   4   5   4      931.99      978.40     16.55 o 
   5   5   4      317.60      334.77      7.09 o 
   6   5   4      720.82      739.85     16.78 o 
   7   5   4       62.39       62.11      4.72 o 
   8   5   4      107.00       78.72      8.51 o 
   0   6   4        0.83       -1.18      1.79 o 
   1   6   4      769.28      783.47     16.00 o 
   2   6   4       92.78       88.47     11.31 o 
   3   6   4      107.11      116.09      4.36 o 
   4   6   4      106.51      105.97      4.17 o 
   5   6   4       28.09       33.58      3.00 o 
   6   6   4       37.60       36.99      4.42 o 
   7   6   4       30.50       28.80      6.16 o 
   8   6   4       20.01       22.21      6.84 o 
   0   7   4        0.09        0.60      2.01 o 
   1   7   4      225.75      214.85      5.29 o 
   2   7   4      175.60      205.53      5.93 o 
   3   7   4      680.36      721.08     16.57 o 
   4   7   4      293.77      323.74      7.08 o 
   5   7   4       34.38       35.75      3.33 o 
   6   7   4        4.77        6.64      4.47 o 
   7   7   4        0.27       -5.23      5.23 o 
   8   7   4       53.50       51.76      8.75 o 
   0   8   4        3.79        8.18      3.57 o 
   1   8   4      278.68      252.12      8.08 o 
   2   8   4      261.19      245.02      7.03 o 
   3   8   4       48.49       50.71      4.39 o 
   4   8   4       22.25       24.38      3.35 o 
   5   8   4       33.22       31.56      4.64 o 
   6   8   4       25.72       53.60      5.87 o 
   7   8   4       19.72       30.00      8.86 o 
   0   9   4        5.69        5.40      7.82 o 
   1   9   4     1277.55     1289.66     41.83 o 
   2   9   4      361.10      348.35     11.89 o 
   3   9   4       84.10       59.92      5.84 o 
   4   9   4      357.87      398.76     21.02 o 
   5   9   4      141.06      164.93      7.04 o 
   6   9   4       17.37       22.73      5.60 o 
   7   9   4      178.28      212.01     14.57 o 
   1  10   4      297.06      328.35     17.13 o 
   2  10   4       60.36       55.04      7.13 o 
   3  10   4       79.20       74.84      6.45 o 
   4  10   4       97.00       81.89     12.29 o 
   5  10   4       31.17       28.09      6.61 o 
   6  10   4       44.15       62.25      7.84 o 
   0  11   4      386.07      418.21     30.13 o 
   1  11   4      123.82      123.59     14.48 o 
   2  11   4      163.39      172.46     12.35 o 
   3  11   4       89.98       78.11     11.45 o 
   4  11   4        2.27       -9.45     11.41 o 
   5  11   4       13.96       20.98     10.09 o 
   0  12   4       93.47      100.83     16.21 o 
   1  12   4       26.83       32.68      9.55 o 
   2  12   4       40.20       35.31      9.88 o 
   3  12   4       16.75       -2.21     12.64 o 
   4  12   4       51.10       70.09     10.42 o 
   0  13   4       28.66        9.79     14.80 o 
   1  13   4       22.38       27.71     10.59 o 
   2  13   4       36.83       41.82     14.90 o 
   1   0   5      547.19      649.85      9.39 o 
   2   0   5     2282.41     2350.05     46.69 o 
   3   0   5     1392.21     1348.55     28.08 o 
   4   0   5      812.02      831.42     14.70 o 
   5   0   5      405.49      404.99      7.98 o 
   6   0   5        1.32       -1.18      3.79 o 
   7   0   5      268.06      247.12     10.25 o 
   8   0   5       61.11       52.37      6.16 o 
   0   1   5        5.47        6.42      0.78 o 
   1   1   5     4128.55     4118.79     59.08 o 
   2   1   5     2572.86     2590.43     29.35 o 
   3   1   5      859.75      834.37     16.77 o 
   4   1   5      922.99      896.68     14.12 o 
   5   1   5       57.46       60.39      3.55 o 
   6   1   5       29.12       31.13      2.52 o 
   7   1   5       74.34       69.55      6.35 o 
   8   1   5      142.02      132.38     14.02 o 
   0   2   5       91.08       84.74      1.83 o 
   1   2   5     1583.60     1542.03     20.59 o 
   2   2   5      344.82      320.00      5.56 o 
   3   2   5      532.49      512.48      8.83 o 
   4   2   5        6.02        4.14      3.51 o 
   5   2   5       57.11       48.89      2.71 o 
   6   2   5        5.44        4.13      3.20 o 
   7   2   5        0.43       -0.52      3.32 o 
   8   2   5      100.94      105.04      8.38 o 
   0   3   5      493.79      431.65      8.83 o 
   1   3   5     3050.48     3049.32     39.82 o 
   2   3   5      934.83      950.01     28.51 o 
   3   3   5      462.08      459.54      8.87 o 
   4   3   5       74.24       74.66      5.74 o 
   5   3   5       21.08       23.56      2.70 o 
   6   3   5      564.66      562.99     11.76 o 
   7   3   5       60.28       60.62      3.59 o 
   8   3   5       63.47       56.41      5.93 o 
   9   3   5        9.16        2.01      8.83 o 
   0   4   5      163.49      164.63      4.35 o 
   1   4   5      461.20      491.75     11.31 o 
   2   4   5      671.17      780.31     40.38 o 
   3   4   5      575.76      644.31     15.53 o 
   4   4   5      103.43      107.20      3.06 o 
   5   4   5      146.12      132.90      4.73 o 
   6   4   5      394.12      390.42     12.89 o 
   7   4   5       26.44       21.58      5.75 o 
   8   4   5      120.53      114.02     10.89 o 
   9   4   5       23.24       24.85     10.87 o 
   0   5   5      254.71      240.48      8.34 o 
   1   5   5      111.34      125.17      4.36 o 
   2   5   5      518.28      520.04     20.27 o 
   3   5   5      330.70      331.47      9.08 o 
   4   5   5      800.22      816.63     12.60 o 
   5   5   5      620.49      634.77     13.81 o 
   6   5   5       17.85       18.01      4.63 o 
   7   5   5       67.87       82.21      7.82 o 
   8   5   5      133.23      149.17     14.84 o 
   0   6   5      864.79      918.53     20.60 o 
   1   6   5      314.01      302.54      7.09 o 
   2   6   5      322.50      333.42      8.87 o 
   3   6   5      106.67      114.40     11.46 o 
   4   6   5      327.08      354.95      7.50 o 
   5   6   5       66.93       81.10      4.51 o 
   6   6   5       18.91       17.32      4.87 o 
   7   6   5       15.45       19.52      4.51 o 
   8   6   5       53.43       61.59     10.95 o 
   0   7   5      606.80      589.91     13.76 o 
   1   7   5      308.15      317.90      6.96 o 
   2   7   5      137.45      138.18      4.62 o 
   3   7   5       10.67       21.62      2.84 o 
   4   7   5       96.12      101.54      7.53 o 
   5   7   5       71.09       70.35      3.94 o 
   6   7   5       27.90       29.90      5.25 o 
   7   7   5      125.44      152.86      8.29 o 
   8   7   5       35.24       23.27      8.58 o 
   0   8   5      702.30      711.92     21.92 o 
   1   8   5      950.53      936.57     26.25 o 
   2   8   5       22.90       23.58      3.25 o 
   3   8   5      115.06       87.37      4.64 o 
   4   8   5      252.71      301.10      8.18 o 
   5   8   5      317.61      356.38      9.95 o 
   6   8   5       97.17      101.12      6.45 o 
   7   8   5      127.56      152.30      8.53 o 
   1   9   5      259.43      295.60     19.48 o 
   2   9   5      342.83      333.59     11.25 o 
   3   9   5       69.25       71.10      4.91 o 
   4   9   5      174.64      205.48      6.39 o 
   5   9   5        4.94        2.79      4.95 o 
   6   9   5      162.24      183.92      8.95 o 
   7   9   5       32.20       28.05      9.95 o 
   1  10   5      561.13      519.25     34.22 o 
   2  10   5      256.22      241.50     13.84 o 
   3  10   5        6.24       23.51     16.47 o 
   4  10   5      365.43      344.06     20.08 o 
   5  10   5       19.36       22.30      6.24 o 
   6  10   5      158.21      158.27     15.71 o 
   0  11   5        0.16       12.23     11.99 o 
   1  11   5       79.69       73.89     13.16 o 
   2  11   5       95.44      107.77     15.00 o 
   3  11   5       53.23       59.94     10.45 o 
   4  11   5      113.45      123.62     26.98 o 
   5  11   5       51.67       54.01      9.63 o 
   0  12   5       71.36       84.48     16.15 o 
   1  12   5       26.31       26.58     10.06 o 
   2  12   5       77.85       81.99     17.93 o 
   3  12   5       18.28       13.13     10.05 o 
   4  12   5       37.95       43.71     10.01 o 
   0  13   5       19.02       38.65     15.14 o 
   1  13   5       29.18       32.96     17.26 o 
   2  13   5       22.68       31.45     17.47 o 
   0   0   6      190.13      200.17      4.81 o 
   1   0   6      282.32      347.89      5.82 o 
   2   0   6     2509.48     2658.93     54.03 o 
   3   0   6       27.56       21.44      1.44 o 
   4   0   6      113.00      106.58      2.63 o 
   5   0   6      149.72      143.89      3.39 o 
   6   0   6        0.75        1.58      4.39 o 
   7   0   6      162.47      133.22      7.84 o 
   8   0   6      225.17      209.90      9.45 o 
   9   0   6        2.87        7.02      8.62 o 
   0   1   6     1458.34     1469.73     18.45 o 
   1   1   6      442.47      436.38      5.44 o 
   2   1   6      290.67      295.61      4.47 o 
   3   1   6      178.87      184.86      3.81 o 
   4   1   6     1787.55     1709.33     27.57 o 
   5   1   6       63.17       57.40      2.66 o 
   6   1   6      458.69      451.40     18.73 o 
   7   1   6      178.23      181.49      8.01 o 
   8   1   6        2.47       -4.30      4.30 o 
   0   2   6       13.10       16.41      1.14 o 
   1   2   6     3662.59     3673.31    102.10 o 
   2   2   6      804.97      832.51     10.36 o 
   3   2   6      716.86      713.02     15.48 o 
   4   2   6       62.85       49.07      2.79 o 
   5   2   6       28.66       25.97      2.34 o 
   6   2   6       15.01       14.44      2.53 o 
   7   2   6      126.23      121.42      5.30 o 
   8   2   6       17.11        9.73      4.83 o 
   9   2   6       30.69       38.65     11.97 o 
   0   3   6     2536.85     2471.04     43.64 o 
   1   3   6       86.79       78.27      2.64 o 
   2   3   6      383.64      428.92      8.14 o 
   3   3   6     1666.96     1801.36     29.35 o 
   4   3   6      945.89      912.88     16.15 o 
   5   3   6       44.44       38.80      3.05 o 
   6   3   6        8.95       12.39      2.75 o 
   7   3   6       10.39        5.37      3.08 o 
   8   3   6       16.65       20.09      9.92 o 
   9   3   6       34.19       26.44     10.63 o 
   0   4   6      620.53      684.96     14.82 o 
   1   4   6       28.17       33.69      1.77 o 
   2   4   6      122.98      127.40      3.53 o 
   3   4   6     1148.95     1155.70     19.80 o 
   4   4   6      361.60      329.76      6.84 o 
   5   4   6       29.97       33.18      3.17 o 
   6   4   6      156.13      163.91      5.32 o 
   7   4   6      228.53      252.86      7.00 o 
   8   4   6       75.24       72.69      9.91 o 
   9   4   6       25.71       16.41     10.21 o 
   0   5   6        9.27        9.79      3.01 o 
   1   5   6     1352.04     1460.03     34.24 o 
   2   5   6       83.26       76.52      3.34 o 
   3   5   6       11.94       17.02      2.39 o 
   4   5   6       68.97       73.32      5.92 o 
   5   5   6      315.52      321.24     12.66 o 
   6   5   6       50.59       53.31      5.10 o 
   7   5   6       33.65       26.72      7.22 o 
   8   5   6       60.09       61.33     11.53 o 
   0   6   6       16.87       19.03      2.23 o 
   1   6   6      313.51      334.54     16.62 o 
   2   6   6      147.89      159.51      6.39 o 
   3   6   6      111.46      121.14      4.77 o 
   4   6   6      441.01      438.38     24.16 o 
   5   6   6      220.96      232.26     10.46 o 
   6   6   6       35.12       33.65      5.09 o 
   7   6   6       79.84       75.86     11.89 o 
   8   6   6       20.21       20.91      9.89 o 
   0   7   6     1658.38     1696.12     35.00 o 
   1   7   6       86.38       83.84      4.25 o 
   2   7   6       32.09       37.73      9.24 o 
   3   7   6      123.90      120.50      5.26 o 
   4   7   6      296.64      322.72      8.80 o 
   5   7   6      255.71      288.84     14.28 o 
   6   7   6       23.21       19.63      5.28 o 
   7   7   6       23.19       30.39      5.95 o 
   8   7   6       34.70       16.02      8.87 o 
   0   8   6       88.33       94.11      6.04 o 
   1   8   6      448.71      410.76     20.68 o 
   2   8   6      197.56      177.37      7.34 o 
   3   8   6     1022.48     1068.52     29.70 o 
   4   8   6      133.46      149.93      6.61 o 
   5   8   6      183.77      223.96      8.02 o 
   6   8   6      160.61      205.49      8.60 o 
   7   8   6       32.35       60.06      7.97 o 
   1   9   6      436.59      397.36     18.53 o 
   2   9   6       93.81       94.14      8.15 o 
   3   9   6      116.56      133.59      7.48 o 
   4   9   6      169.43      201.09     16.55 o 
   5   9   6       35.47       39.91      8.66 o 
   6   9   6       81.58       99.43      7.38 o 
   7   9   6       19.13       22.10     12.66 o 
   0  10   6      296.08      293.17     22.78 o 
   1  10   6       72.24       81.31      9.29 o 
   2  10   6      205.93      214.16     13.17 o 
   3  10   6      755.32      724.97     28.52 o 
   4  10   6       70.69       91.78      7.77 o 
   5  10   6       54.85       48.13      7.25 o 
   6  10   6       67.52       64.63      9.28 o 
   0  11   6        8.84        4.39     12.42 o 
   1  11   6       67.60       62.18     15.21 o 
   2  11   6       57.48       44.31     11.69 o 
   3  11   6       97.79       80.73     10.53 o 
   4  11   6       97.60       95.49     14.40 o 
   5  11   6       10.00        2.03      7.61 o 
   0  12   6      101.07       83.44     16.57 o 
   1  12   6       48.99       59.08     10.91 o 
   2  12   6       12.82       17.11     11.82 o 
   3  12   6       37.56       23.73     14.62 o 
   4  12   6       18.19        8.58     11.05 o 
   0  13   6       16.08        3.81     15.44 o 
   1  13   6        0.04        8.26     11.96 o 
   2  13   6       16.39       18.89     17.11 o 
   1   0   7     1461.58     1383.11     21.06 o 
   2   0   7      437.47      524.43     10.37 o 
   3   0   7      446.13      516.67     10.31 o 
   4   0   7     1874.66     1820.81     31.43 o 
   5   0   7     1453.04     1402.12     38.19 o 
   6   0   7      249.47      242.69      9.71 o 
   7   0   7       34.49       27.02      5.46 o 
   8   0   7       32.07       30.35      7.64 o 
   0   1   7        1.19       -1.00      1.00 o 
   1   1   7      921.13      892.96     10.96 o 
   2   1   7      211.54      210.00      5.74 o 
   3   1   7     1943.62     1950.62     29.19 o 
   4   1   7       38.40       42.77      1.91 o 
   5   1   7      146.20      150.07      5.01 o 
   6   1   7       97.27       84.63      7.53 o 
   7   1   7       58.57       56.20     10.60 o 
   8   1   7      109.37      116.98      5.72 o 
   9   1   7        8.23       21.70     10.03 o 
   0   2   7        0.72        2.21      1.00 o 
   1   2   7      136.60      144.20      5.47 o 
   2   2   7      965.90      975.51     13.09 o 
   3   2   7     1103.99     1074.39     17.39 o 
   4   2   7      302.78      284.84      5.57 o 
   5   2   7      258.13      251.56      6.96 o 
   6   2   7      151.41      143.05      4.56 o 
   7   2   7      156.82      164.24     11.23 o 
   8   2   7       68.98       57.61      5.35 o 
   9   2   7        7.18        3.19      7.18 o 
   0   3   7       48.87       41.52      2.55 o 
   1   3   7     1405.90     1491.03     19.29 o 
   2   3   7      680.75      708.58     17.40 o 
   3   3   7       18.73       19.80      2.33 o 
   4   3   7      111.16      121.02      3.63 o 
   5   3   7      385.78      375.54      9.22 o 
   6   3   7       25.88       22.41      5.85 o 
   7   3   7       96.58       92.28     10.47 o 
   8   3   7       13.59       14.71      4.70 o 
   9   3   7       10.96        4.63     10.25 o 
   0   4   7      116.53      109.23      3.25 o 
   1   4   7      171.12      161.74      3.12 o 
   2   4   7       69.32       74.65      3.18 o 
   3   4   7      115.69      104.62     10.71 o 
   4   4   7      258.48      268.09      6.18 o 
   5   4   7        6.09        6.93      2.89 o 
   6   4   7      235.51      229.75      7.27 o 
   7   4   7       25.24       24.16      3.52 o 
   8   4   7      152.84      145.25     14.00 o 
   9   4   7       23.28       14.62     10.61 o 
   0   5   7       11.74        9.19      1.81 o 
   1   5   7     1101.19     1163.12     29.56 o 
   2   5   7      120.79      110.78      3.69 o 
   3   5   7      398.44      419.17      8.58 o 
   4   5   7     1358.63     1448.72     24.73 o 
   5   5   7       82.88       79.51      4.28 o 
   6   5   7      167.33      173.07      7.44 o 
   7   5   7        3.66        2.28      4.15 o 
   8   5   7      158.46      154.96     14.80 o 
   0   6   7      120.33      121.40      5.94 o 
   1   6   7      304.28      298.57      7.95 o 
   2   6   7      711.83      709.36     13.93 o 
   3   6   7      344.66      400.34     15.20 o 
   4   6   7       56.74       54.33      3.83 o 
   5   6   7      544.98      590.88     24.51 o 
   6   6   7      286.56      292.55     10.27 o 
   7   6   7      165.89      178.95     19.42 o 
   8   6   7       12.19        8.90     29.72 o 
   0   7   7       10.69       20.28      4.59 o 
   1   7   7      293.35      281.33      9.21 o 
   2   7   7      119.57      117.84      5.87 o 
   3   7   7       22.94       21.34      3.42 o 
   4   7   7      303.93      315.41     10.55 o 
   5   7   7       10.18        4.72      8.33 o 
   6   7   7       82.43       83.20     15.32 o 
   7   7   7       11.82       11.58     10.73 o 
   8   7   7       78.33       96.74     10.00 o 
   0   8   7      357.40      346.30     12.11 o 
   1   8   7        2.24        2.57      3.26 o 
   2   8   7      325.16      318.84     10.64 o 
   3   8   7      116.11      120.20      8.11 o 
   4   8   7      382.85      393.21     14.99 o 
   5   8   7        7.21       18.62      4.69 o 
   6   8   7       74.48       79.87      6.26 o 
   7   8   7      149.14      172.58      9.97 o 
   0   9   7      306.51      293.65     20.38 o 
   1   9   7      257.02      248.93     20.31 o 
   2   9   7       58.30       51.55      5.82 o 
   3   9   7       27.00       29.36      4.47 o 
   4   9   7      319.59      287.96     11.12 o 
   5   9   7       33.45       40.66      6.22 o 
   6   9   7       34.07       40.81      6.28 o 
   0  10   7       44.99       45.25     10.47 o 
   1  10   7        8.31       -8.02      8.25 o 
   2  10   7       90.89       90.72     10.09 o 
   4  10   7      105.31      128.43      8.23 o 
   5  10   7       16.58       16.05      7.02 o 
   6  10   7       10.67        1.01      8.75 o 
   0  11   7      518.31      538.13     34.82 o 
   1  11   7       79.66       74.88     10.60 o 
   2  11   7       89.95       72.31     10.10 o 
   3  11   7       24.05       23.81      9.28 o 
   4  11   7       32.09       32.53      9.45 o 
   5  11   7       78.19       92.62     10.83 o 
   0  12   7       47.91       50.74     15.95 o 
   1  12   7      171.65      162.82     14.56 o 
   2  12   7       55.26       54.03     10.88 o 
   3  12   7        1.93       -1.42      5.03 o 
   4  12   7       16.14       -0.16      8.86 o 
   0  13   7       15.86       11.07     15.84 o 
   1  13   7      227.62      198.96     15.47 o 
   0   0   8      629.15      649.12     15.89 o 
   1   0   8     2653.65     2487.96     38.15 o 
   2   0   8      807.20      854.45     16.57 o 
   3   0   8     2554.47     2622.55     53.67 o 
   4   0   8      981.67      969.87     17.65 o 
   5   0   8      233.20      222.39      8.87 o 
   6   0   8     1156.41     1161.06     31.85 o 
   7   0   8      162.01      163.18      7.96 o 
   8   0   8        0.50        1.00      5.84 o 
   0   1   8       16.26       13.46      1.24 o 
   1   1   8     1675.44     1720.53     20.72 o 
   2   1   8      350.88      336.67      5.48 o 
   3   1   8     1110.64     1183.99     18.25 o 
   4   1   8      605.66      631.16     11.63 o 
   5   1   8      217.75      212.66      5.16 o 
   6   1   8       43.68       37.18      3.34 o 
   7   1   8       82.87       80.37      4.49 o 
   8   1   8      130.81      114.76      5.47 o 
   9   1   8        4.89        3.19      6.58 o 
   0   2   8      287.89      279.75      5.68 o 
   1   2   8     1234.86     1265.19     16.12 o 
   2   2   8     2878.99     2935.55     35.76 o 
   3   2   8     1371.61     1439.07     25.86 o 
   4   2   8      365.16      349.51      6.55 o 
   5   2   8      456.87      447.13     11.40 o 
   6   2   8      148.99      140.31      4.44 o 
   7   2   8       32.68       31.21      5.06 o 
   8   2   8       20.31       23.16      4.52 o 
   9   2   8        0.73       -5.19      9.63 o 
   0   3   8      567.91      552.69     11.31 o 
   1   3   8      347.68      364.93     11.37 o 
   2   3   8      508.22      505.88     11.21 o 
   3   3   8      974.60      980.09     15.90 o 
   4   3   8      449.31      455.24     10.82 o 
   5   3   8      754.28      792.04     16.66 o 
   6   3   8       81.69       80.78      3.66 o 
   7   3   8      330.78      356.82     17.09 o 
   8   3   8        6.09        0.75      1.92 o 
   9   3   8        9.68       -4.21     10.07 o 
   0   4   8      411.78      381.40      8.85 o 
   1   4   8      185.28      189.69      4.14 o 
   2   4   8      163.70      167.47     11.85 o 
   3   4   8      876.99      897.49     14.62 o 
   4   4   8      562.73      577.90     11.71 o 
   5   4   8      229.65      230.24     10.90 o 
   6   4   8      118.57      127.00      6.86 o 
   7   4   8       29.90       38.87      4.65 o 
   8   4   8       27.31       29.12      7.48 o 
   0   5   8      409.18      468.29     10.43 o 
   1   5   8     1772.51     1867.35     27.98 o 
   2   5   8      161.45      158.22      7.00 o 
   3   5   8      505.77      498.33     19.72 o 
   4   5   8      763.18      784.85     14.52 o 
   5   5   8      751.53      812.51     19.27 o 
   6   5   8      218.32      217.60     20.83 o 
   7   5   8       69.69       72.37      5.44 o 
   8   5   8        0.21        7.40     11.01 o 
   0   6   8       21.67       32.73      4.05 o 
   1   6   8      139.88      132.49      4.31 o 
   2   6   8      225.25      233.49      6.09 o 
   3   6   8      214.18      215.01      6.42 o 
   4   6   8     1070.02     1140.72     22.76 o 
   5   6   8      354.91      369.95     11.47 o 
   6   6   8       83.20       85.01     10.12 o 
   7   6   8       95.53      100.92      6.94 o 
   8   6   8       78.80       69.12     13.42 o 
   0   7   8      169.17      150.77      6.96 o 
   1   7   8      218.59      213.31      9.13 o 
   2   7   8       19.45       18.23      3.30 o 
   3   7   8      183.58      169.51     12.23 o 
   4   7   8       39.69       59.03      4.39 o 
   5   7   8       31.90       33.15      5.13 o 
   6   7   8       15.37       22.86     22.45 o 
   7   7   8       11.87       20.69      7.51 o 
   0   8   8        7.47        5.60      4.41 o 
   1   8   8      146.22      131.01     10.85 o 
   2   8   8       87.28       83.76     11.02 o 
   3   8   8      203.13      198.04      7.20 o 
   4   8   8      418.14      412.33     13.61 o 
   5   8   8       43.91       52.28     11.02 o 
   6   8   8       95.52      126.84     16.06 o 
   7   8   8       10.61        4.79     15.28 o 
   0   9   8      502.28      510.89     32.01 o 
   1   9   8      155.69      139.35      7.39 o 
   2   9   8        8.51        1.89     10.61 o 
   3   9   8      181.79      156.78     12.83 o 
   4   9   8       72.11       74.83      7.26 o 
   5   9   8      356.24      445.51     27.08 o 
   6   9   8        5.33       -2.92     10.33 o 
   0  10   8       97.79       88.69     13.60 o 
   1  10   8       21.25       25.87      8.12 o 
   2  10   8       61.44       49.92      8.95 o 
   3  10   8       99.34       96.16      6.09 o 
   4  10   8      413.84      441.88     24.75 o 
   5  10   8       14.23       23.15      7.36 o 
   6  10   8        0.65       -8.02     12.03 o 
   0  11   8        7.34       11.83     13.84 o 
   1  11   8      118.07      115.05     11.44 o 
   2  11   8      106.69      101.42     12.44 o 
   3  11   8       90.89       98.60     14.33 o 
   4  11   8        1.55       -0.28      9.64 o 
   5  11   8       68.65       63.34     15.56 o 
   0  12   8       24.70       14.62     16.69 o 
   1  12   8       17.40       16.33     13.72 o 
   2  12   8       88.29       77.82     12.18 o 
   3  12   8       63.08       47.85     11.88 o 
   0  13   8        0.00       21.44     16.79 o 
   1  13   8      159.08      128.04     21.48 o 
   1   0   9      203.45      173.47      4.11 o 
   2   0   9     7464.22     7799.69    185.11 o 
   3   0   9      184.44      202.98      6.06 o 
   4   0   9      427.63      437.54     10.67 o 
   5   0   9     1591.85     1618.86     43.30 o 
   6   0   9        0.17        5.80      4.63 o 
   7   0   9        2.42       -5.03      5.03 o 
   8   0   9       40.44       36.56      6.52 o 
   9   0   9       10.54        3.39      6.78 o 
   0   1   9     2123.59     2144.67     34.10 o 
   1   1   9     3577.34     3669.49     39.41 o 
   2   1   9     2222.25     2280.94     28.20 o 
   3   1   9      484.19      510.28      7.24 o 
   4   1   9      395.00      377.26      6.80 o 
   5   1   9       92.83       83.42      3.21 o 
   6   1   9      126.49      109.00      5.02 o 
   7   1   9        9.86        7.51      4.90 o 
   8   1   9       59.10       51.75      5.46 o 
   9   1   9       15.48       14.97      6.89 o 
   0   2   9       53.70       50.54      2.01 o 
   1   2   9     2718.22     2770.08     32.89 o 
   2   2   9     1956.90     2034.24     40.21 o 
   3   2   9      162.65      150.77      3.45 o 
   4   2   9       34.40       37.45      2.00 o 
   5   2   9      273.58      265.92      7.16 o 
   6   2   9      279.50      261.30      6.58 o 
   7   2   9       66.24       59.95      4.56 o 
   8   2   9       46.63       45.07      5.54 o 
   9   2   9       12.02        3.81      9.85 o 
   0   3   9      522.00      536.82      9.85 o 
   1   3   9      398.34      393.59      7.35 o 
   2   3   9      838.25      948.65     13.17 o 
   3   3   9      566.50      583.83     23.57 o 
   4   3   9      213.89      220.81     12.79 o 
   5   3   9      115.59      117.32      4.85 o 
   6   3   9      165.64      148.96      5.74 o 
   7   3   9       13.66        9.10      4.01 o 
   8   3   9      274.44      275.82     10.50 o 
   9   3   9        3.97       -9.61      9.61 o 
   0   4   9      468.92      438.14     10.09 o 
   1   4   9     1675.52     1705.77     36.33 o 
   2   4   9      979.16     1027.27     14.35 o 
   3   4   9     1061.60     1095.94     17.76 o 
   4   4   9      161.51      157.27      4.59 o 
   5   4   9     1646.55     1734.35     32.86 o 
   6   4   9      127.60      125.95      7.91 o 
   7   4   9       47.64       52.13      5.92 o 
   8   4   9        9.62       11.58      7.21 o 
   0   5   9      687.28      678.31     16.97 o 
   1   5   9      372.69      404.15     16.33 o 
   2   5   9      121.78      122.46      3.75 o 
   3   5   9      200.06      221.48     11.59 o 
   4   5   9      853.59      887.87     15.72 o 
   5   5   9      884.01      945.87     21.56 o 
   6   5   9      123.21      125.11      6.74 o 
   7   5   9       85.15       72.95      7.99 o 
   8   5   9       36.11       29.88     11.77 o 
   0   6   9       33.44       37.09      3.45 o 
   1   6   9       12.32        5.11      2.87 o 
   2   6   9       16.65       14.10      2.61 o 
   3   6   9       22.99       28.70      4.48 o 
   4   6   9      622.08      665.66     16.30 o 
   5   6   9      888.33      970.47     33.66 o 
   6   6   9       21.27       25.68      5.23 o 
   7   6   9       75.66       80.34      7.81 o 
   8   6   9        3.24       -0.80     11.59 o 
   0   7   9       63.89       54.66      5.23 o 
   1   7   9      118.92      126.84      5.29 o 
   2   7   9       33.44       36.31      3.03 o 
   3   7   9      168.94      174.74      7.50 o 
   4   7   9     1212.01     1271.38     47.42 o 
   5   7   9        4.67        6.24      4.69 o 
   6   7   9       80.10       87.87     18.08 o 
   7   7   9       77.60       87.47      7.10 o 
   0   8   9        0.23        8.18      5.19 o 
   1   8   9      168.25      162.30      5.87 o 
   2   8   9      251.99      219.78      7.30 o 
   3   8   9      269.40      261.60      8.34 o 
   4   8   9       87.02       73.21      6.41 o 
   5   8   9      153.69      169.44     17.12 o 
   6   8   9       26.38       23.07      6.83 o 
   7   8   9        3.25       10.28      6.53 o 
   0   9   9       15.13       -1.81     10.45 o 
   1   9   9       42.54       41.21      8.32 o 
   2   9   9      115.97      124.53      6.02 o 
   3   9   9      107.33       98.59      6.04 o 
   4   9   9       79.66       61.89      7.38 o 
   5   9   9       53.12       58.16     20.99 o 
   6   9   9       19.42       24.69      6.11 o 
   0  10   9       87.96       95.77     14.42 o 
   1  10   9       55.45       57.20      9.75 o 
   2  10   9      593.52      667.19     19.58 o 
   3  10   9       11.13       13.95      5.16 o 
   4  10   9       14.28        5.55      7.13 o 
   5  10   9       57.09       48.02      7.71 o 
   6  10   9       30.31       35.38     12.80 o 
   0  11   9        2.21       -5.80     13.64 o 
   1  11   9        8.83        9.89      9.27 o 
   2  11   9      128.25      135.02     17.43 o 
   3  11   9       23.07       14.15      9.94 o 
   4  11   9       31.07       37.43     13.18 o 
   5  11   9       86.91       62.90     15.72 o 
   0  12   9      128.10      100.55     19.31 o 
   1  12   9       40.48       33.08      7.29 o 
   2  12   9       16.03       11.69      9.82 o 
   3  12   9       24.46       19.71     10.94 o 
   0  13   9        4.28       43.36     16.61 o 
   0   0  10     2005.82     2290.02     58.29 o 
   1   0  10     1111.74     1245.56     21.00 o 
   2   0  10      232.28      218.60      5.03 o 
   3   0  10     1442.17     1706.63     36.28 o 
   4   0  10      439.71      439.33      8.91 o 
   5   0  10       17.34       15.28      3.99 o 
   6   0  10       64.67       49.74      5.60 o 
   7   0  10      301.79      281.18     11.39 o 
   8   0  10       21.10       13.88      6.22 o 
   9   0  10        3.41        2.21      9.23 o 
   0   1  10      459.20      445.89      9.57 o 
   1   1  10      857.14      939.38     11.86 o 
   2   1  10     6652.00     7197.43    168.23 o 
   3   1  10      357.31      376.93      6.59 o 
   4   1  10      791.56      803.55     15.65 o 
   5   1  10       31.90       32.67      3.15 o 
   6   1  10      610.88      563.81     12.82 o 
   7   1  10      128.52      114.60      8.03 o 
   8   1  10      142.05      129.02      6.72 o 
   9   1  10       36.31       31.29     10.29 o 
   0   2  10       22.46       22.10      2.27 o 
   1   2  10     1391.64     1480.08     20.68 o 
   2   2  10     1595.80     1723.26     22.40 o 
   3   2  10      705.12      765.70     30.62 o 
   4   2  10      257.13      251.68      5.23 o 
   5   2  10      101.56       92.75      4.24 o 
   6   2  10      120.56       98.17      3.74 o 
   7   2  10      317.02      299.08      8.82 o 
   8   2  10       40.52       43.99      4.89 o 
   9   2  10       22.70       35.72     11.17 o 
   0   3  10      216.13      196.58      5.56 o 
   1   3  10       10.05       19.91      1.60 o 
   2   3  10      740.67      777.28     19.39 o 
   3   3  10      191.57      177.24      9.41 o 
   4   3  10      400.40      408.05      8.56 o 
   5   3  10     1188.71     1167.06     23.24 o 
   6   3  10      442.34      457.47     11.04 o 
   7   3  10        5.36        4.46      3.84 o 
   8   3  10       13.20       10.62      4.90 o 
   9   3  10        4.35        5.19     11.05 o 
   0   4  10     1782.00     1814.77     33.78 o 
   1   4  10        5.95        9.94      1.75 o 
   2   4  10      386.65      363.97     11.10 o 
   3   4  10      454.06      474.84      8.70 o 
   4   4  10       66.63       69.63      3.34 o 
   5   4  10      485.08      503.61     11.91 o 
   6   4  10      462.72      483.14     23.28 o 
   7   4  10      131.75      138.40      6.77 o 
   8   4  10       19.49       27.01      5.79 o 
   0   5  10      797.11      820.83     17.05 o 
   1   5  10      371.86      370.73      7.69 o 
   2   5  10      267.66      251.27      4.41 o 
   3   5  10      595.89      574.77     10.05 o 
   4   5  10      248.69      265.23      6.49 o 
   5   5  10      508.47      559.00     14.77 o 
   6   5  10      287.25      297.40     10.04 o 
   7   5  10       79.25       78.23      6.02 o 
   8   5  10       35.85       33.76      7.49 o 
   0   6  10      301.67      313.89      9.53 o 
   1   6  10       97.88      103.41      3.46 o 
   2   6  10        3.06        3.35      2.21 o 
   3   6  10     1118.43     1176.05     41.28 o 
   4   6  10       53.50       53.71      5.15 o 
   5   6  10      184.95      185.45      7.82 o 
   6   6  10      140.53      130.69     15.90 o 
   7   6  10       53.46       58.17     10.36 o 
   8   6  10        4.55       16.87     12.46 o 
   0   7  10       50.10       41.16      3.99 o 
   1   7  10       99.97       99.00      3.68 o 
   2   7  10       16.49       14.09      2.98 o 
   3   7  10       66.24       56.13      6.34 o 
   4   7  10        5.21       15.16      4.48 o 
   5   7  10       95.78      126.00      8.40 o 
   6   7  10       57.54       56.54     14.26 o 
   7   7  10       17.71       15.22      6.55 o 
   0   8  10      128.12      113.12      6.02 o 
   1   8  10      243.29      244.83     10.34 o 
   2   8  10      360.16      367.69     16.16 o 
   3   8  10       51.82       53.06      4.59 o 
   4   8  10       20.07       27.75      8.06 o 
   5   8  10      131.39      129.02      9.29 o 
   6   8  10      161.83      185.93     12.42 o 
   7   8  10      156.89      157.18     12.13 o 
   0   9  10       13.85        6.00      5.21 o 
   1   9  10       77.90       76.50      5.15 o 
   2   9  10       15.24        7.07      7.03 o 
   3   9  10       36.62       39.28      5.89 o 
   4   9  10       42.07       33.36     14.26 o 
   5   9  10      101.91      117.24     10.16 o 
   6   9  10      161.10      181.06     10.77 o 
   0  10  10      156.13      143.55     16.63 o 
   1  10  10      367.17      369.52     21.78 o 
   2  10  10       37.30       20.80      8.76 o 
   3  10  10        8.16       -0.59      4.98 o 
   4  10  10       30.48       44.01      8.66 o 
   5  10  10       40.61       55.82      9.12 o 
   0  11  10        5.01       -5.01     13.62 o 
   1  11  10       27.42       27.61      9.87 o 
   2  11  10       16.54       13.01     10.30 o 
   3  11  10        0.77       -6.51     10.10 o 
   4  11  10        3.12        2.99     12.38 o 
   0  12  10        0.00       -1.81     15.28 o 
   1  12  10       87.27       56.80     12.09 o 
   2  12  10      111.87       83.35     15.60 o 
   3  12  10        9.86       12.12     10.37 o 
   1   0  11      171.08      176.84      4.15 o 
   3   0  11      685.73      752.54     14.76 o 
   4   0  11       90.08       81.89      2.57 o 
   5   0  11      622.07      614.24     18.95 o 
   6   0  11     3143.85     3137.31     79.33 o 
   7   0  11      174.49      156.38      8.85 o 
   8   0  11      215.76      200.97     10.05 o 
   9   0  11       31.18       21.84      9.79 o 
   0   1  11      819.63      814.35     16.17 o 
   1   1  11     1728.80     1801.07     21.91 o 
   2   1  11      115.89      131.03      2.63 o 
   3   1  11     3314.79     3491.17     54.40 o 
   4   1  11      463.39      473.82     11.09 o 
   5   1  11     1041.25     1067.74     21.26 o 
   6   1  11      164.15      165.92      5.80 o 
   7   1  11      195.29      188.64      6.74 o 
   8   1  11       35.03       28.26      5.17 o 
   9   1  11       20.89        3.95      6.82 o 
   0   2  11     1131.56     1111.42     21.72 o 
   1   2  11      410.74      427.61      6.58 o 
   2   2  11     3125.00     3485.23     40.15 o 
   3   2  11     1271.40     1292.87     36.68 o 
   4   2  11       64.15       68.31      3.04 o 
   5   2  11      846.73      855.52     18.05 o 
   6   2  11      870.79      872.86     18.58 o 
   7   2  11      210.92      199.25      6.63 o 
   8   2  11       11.37       10.01      5.52 o 
   9   2  11        5.18        5.60      9.79 o 
   0   3  11       44.81       44.49      2.45 o 
   1   3  11       29.28       23.08      1.86 o 
   2   3  11     1332.81     1442.45     20.91 o 
   3   3  11     1315.40     1360.59     23.19 o 
   4   3  11      194.72      203.01     14.92 o 
   5   3  11       12.25       14.17      3.52 o 
   6   3  11      605.86      604.26     14.17 o 
   7   3  11      472.14      480.24     14.57 o 
   8   3  11       34.63       39.75      6.75 o 
   0   4  11       36.02       30.35      3.27 o 
   1   4  11       16.69       17.66      2.87 o 
   2   4  11     1282.10     1314.78     20.55 o 
   3   4  11      941.29      974.53     40.64 o 
   4   4  11      312.19      325.60      7.28 o 
   5   4  11      414.22      439.27     17.74 o 
   6   4  11      202.68      199.17      7.05 o 
   7   4  11       27.05       33.40      6.59 o 
   8   4  11       33.42       33.60      6.99 o 
   0   5  11     1674.76     1661.30     38.09 o 
   1   5  11      324.39      314.78      6.81 o 
   2   5  11        6.55        6.87      2.11 o 
   3   5  11      669.64      716.71     15.22 o 
   4   5  11      361.49      374.33      9.07 o 
   5   5  11      568.86      625.53     16.19 o 
   6   5  11      221.12      211.89     10.50 o 
   7   5  11      437.10      466.11     33.36 o 
   8   5  11       37.77       21.19      6.97 o 
   0   6  11      488.17      470.74     13.52 o 
   1   6  11      340.07      367.69      8.61 o 
   2   6  11      129.38      133.88      4.61 o 
   3   6  11        0.95        3.42      3.35 o 
   4   6  11      351.29      351.51     10.88 o 
   5   6  11       88.08       97.17      6.74 o 
   6   6  11        4.78        2.26      6.00 o 
   7   6  11       24.67       10.71      7.15 o 
   8   6  11       10.62        7.37      7.70 o 
   0   7  11      130.75      125.50      5.72 o 
   1   7  11       38.34       36.88      6.00 o 
   2   7  11      115.70      109.97      4.42 o 
   3   7  11      743.22      785.77     17.47 o 
   4   7  11      308.78      291.92     18.46 o 
   5   7  11       39.78       42.92     10.63 o 
   6   7  11       61.29       64.49      8.31 o 
   7   7  11       49.65       55.36      8.22 o 
   0   8  11       37.63       31.45      4.13 o 
   1   8  11       35.45       21.23      4.43 o 
   2   8  11      102.26       87.53      7.59 o 
   3   8  11       66.45       49.20      4.92 o 
   4   8  11        3.50        9.65      5.10 o 
   5   8  11      177.39      206.77     25.24 o 
   6   8  11      102.15      103.05     10.27 o 
   7   8  11       36.40       29.11     22.66 o 
   0   9  11      560.78      539.45     15.12 o 
   1   9  11      195.16      205.62      7.73 o 
   2   9  11      138.95      130.86      7.35 o 
   3   9  11       80.23       62.52     17.43 o 
   4   9  11       12.80       15.59      7.90 o 
   5   9  11      165.10      163.51     11.48 o 
   6   9  11        3.89        8.31      7.02 o 
   0  10  11        0.77        5.01      6.60 o 
   1  10  11       28.45       18.85      8.52 o 
   2  10  11       67.23       65.70     14.86 o 
   3  10  11        9.73       11.20      6.84 o 
   4  10  11        5.81       15.01      8.35 o 
   5  10  11       16.93       24.01      7.33 o 
   0  11  11       17.03        2.99     12.38 o 
   1  11  11       49.73       50.87      7.06 o 
   2  11  11       58.22       60.80     17.35 o 
   3  11  11       20.68       22.83     12.11 o 
   0  12  11        1.84        5.01     16.03 o 
   1  12  11       57.91       20.89     14.96 o 
   2  12  11       78.17       60.20     14.86 o 
   3  12  11        6.46       14.00     10.94 o 
   0   0  12     7878.59     8228.16    192.71 o 
   1   0  12      824.41      759.54     14.82 o 
   2   0  12      173.10      171.99      5.19 o 
   3   0  12      379.54      369.89      8.16 o 
   4   0  12      242.12      234.39      6.50 o 
   5   0  12      144.35      156.75      7.44 o 
   6   0  12       25.84       24.01      5.42 o 
   7   0  12      261.21      237.41     10.91 o 
   8   0  12      275.14      276.44     13.66 o 
   9   0  12        0.93      -10.23     10.23 o 
   0   1  12     1434.22     1567.97     29.16 o 
   1   1  12      680.70      706.88      9.54 o 
   2   1  12      671.77      744.08     10.89 o 
   3   1  12     1951.12     2015.07     27.70 o 
   4   1  12      431.00      427.42      8.86 o 
   5   1  12      122.52      114.23      4.92 o 
   6   1  12     1327.49     1330.55     26.60 o 
   7   1  12      122.26      103.55      5.90 o 
   8   1  12        5.49       10.51      4.52 o 
   9   1  12       87.14       62.27      8.20 o 
   0   2  12      242.00      202.58      5.23 o 
   1   2  12      715.99      744.77     10.64 o 
   2   2  12      764.51      813.86     13.75 o 
   3   2  12      223.27      208.78      8.61 o 
   4   2  12       49.54       40.99      2.74 o 
   5   2  12       85.89       80.37      4.13 o 
   6   2  12      409.17      405.21     10.39 o 
   7   2  12      130.21      141.29      6.07 o 
   8   2  12       34.16       34.37      4.98 o 
   0   3  12      540.47      531.59     11.75 o 
   1   3  12      240.41      237.01      5.02 o 
   2   3  12      546.18      570.81     10.22 o 
   3   3  12      679.58      676.66     12.53 o 
   4   3  12     1527.64     1529.29     26.44 o 
   5   3  12     1658.73     1737.80     32.59 o 
   6   3  12       98.91       90.04      9.93 o 
   7   3  12       23.60       14.85      4.42 o 
   8   3  12       13.40       18.77      6.41 o 
   0   4  12     1185.79     1202.94     28.48 o 
   1   4  12      158.34      151.68      3.68 o 
   2   4  12       37.70       43.49      2.28 o 
   3   4  12       61.66       55.51      6.86 o 
   4   4  12      557.65      558.61     11.14 o 
   5   4  12      574.75      598.21     13.98 o 
   6   4  12       26.63       25.60      4.02 o 
   7   4  12       53.03       43.49      5.92 o 
   8   4  12       11.32       12.28      7.03 o 
   0   5  12      179.57      167.92      6.24 o 
   1   5  12      145.23      133.17      4.55 o 
   2   5  12       99.42       97.72      3.46 o 
   3   5  12      118.64      120.68     11.90 o 
   4   5  12       64.72       60.91      4.35 o 
   5   5  12      397.85      433.71     12.75 o 
   6   5  12      184.41      191.14      8.18 o 
   7   5  12        2.14       13.56      5.21 o 
   8   5  12       36.33       38.85      7.91 o 
   0   6  12      176.63      169.76      6.64 o 
   1   6  12        1.78       -1.13      2.26 o 
   2   6  12       15.30       18.64      2.45 o 
   3   6  12      228.13      240.22      7.23 o 
   4   6  12      212.99      229.15      7.39 o 
   5   6  12       75.62       69.34      5.80 o 
   6   6  12      105.80      117.34      6.81 o 
   7   6  12       11.68        6.68      6.69 o 
   8   6  12       11.94       20.85     13.82 o 
   0   7  12        8.62        6.80      3.61 o 
   1   7  12      339.64      356.98      7.74 o 
   2   7  12      109.20      110.93     10.31 o 
   3   7  12       11.77       21.29      4.08 o 
   4   7  12      129.85      118.92     13.90 o 
   5   7  12      197.92      197.02      8.90 o 
   6   7  12       98.13      103.33      7.40 o 
   7   7  12       48.44       57.38      8.87 o 
   0   8  12       12.22       16.41      4.25 o 
   1   8  12       76.23       68.18      3.72 o 
   2   8  12      128.51      110.23      4.99 o 
   3   8  12       14.27       21.60      4.89 o 
   4   8  12       15.29       10.79      6.69 o 
   5   8  12       28.48       24.30     14.16 o 
   6   8  12      101.63       89.67      9.76 o 
   7   8  12        9.27        5.01     11.85 o 
   0   9  12      153.70      149.73      6.94 o 
   1   9  12       58.96       53.07      5.07 o 
   2   9  12      453.34      434.78     11.93 o 
   3   9  12       32.40       31.00      5.14 o 
   4   9  12      121.79      140.98     11.52 o 
   5   9  12       12.85        5.38      9.34 o 
   6   9  12       79.27       71.13      8.49 o 
   0  10  12       95.21      100.55      8.52 o 
   1  10  12       48.13       40.54      6.04 o 
   2  10  12      224.29      220.54     19.22 o 
   3  10  12       47.15       37.80     11.27 o 
   4  10  12        9.94        9.33     20.56 o 
   5  10  12        2.89        3.91      7.27 o 
   0  11  12       46.23       48.56     13.02 o 
   1  11  12       49.05       48.95     10.17 o 
   2  11  12        1.51       -4.10     12.14 o 
   3  11  12       51.52       45.51     10.65 o 
   4  11  12       51.66       60.67     14.56 o 
   0  12  12       14.50        6.80     16.83 o 
   1  12  12       56.17       48.27     11.23 o 
   2  12  12       30.88       17.37     10.31 o 
   1   0  13      841.15      922.82     18.07 o 
   2   0  13        0.74        1.42      1.83 o 
   3   0  13      216.84      215.69      5.82 o 
   4   0  13      954.76      941.85     26.96 o 
   5   0  13      462.82      451.28     15.64 o 
   6   0  13       45.33       43.92      5.25 o 
   7   0  13      164.65      159.59      8.95 o 
   8   0  13      143.37      154.96      9.87 o 
   0   1  13       24.37       22.10      2.41 o 
   1   1  13     2412.30     2572.75     32.79 o 
   2   1  13     1157.95     1221.67     15.36 o 
   3   1  13       66.52       48.71      1.99 o 
   4   1  13      354.09      368.27      8.84 o 
   5   1  13      864.96      926.22     19.48 o 
   6   1  13      349.67      325.78      8.49 o 
   7   1  13       20.49       15.62      8.26 o 
   8   1  13       71.29       57.30      6.88 o 
   0   2  13       38.16       35.88      2.37 o 
   1   2  13      755.57      747.42     11.34 o 
   2   2  13      398.56      417.44      6.33 o 
   3   2  13      252.15      279.30      6.02 o 
   4   2  13      703.66      730.72     15.90 o 
   5   2  13     1160.57     1177.11     23.94 o 
   6   2  13       40.16       27.73      5.45 o 
   7   2  13       25.74       27.18      7.64 o 
   8   2  13       51.50       46.97      8.21 o 
   0   3  13       26.00       26.44      2.63 o 
   1   3  13      234.17      223.66      5.93 o 
   2   3  13      168.29      188.48      3.98 o 
   3   3  13      393.74      379.77      8.78 o 
   4   3  13      886.26      872.66     28.51 o 
   5   3  13      860.10      882.90     18.56 o 
   6   3  13       58.08       56.16      7.26 o 
   7   3  13      128.58      140.47     10.72 o 
   8   3  13       24.22       16.66      5.75 o 
   0   4  13      101.46      101.97      5.15 o 
   1   4  13      186.32      166.55      4.37 o 
   2   4  13      519.39      532.31      8.93 o 
   3   4  13      118.02      121.88      4.06 o 
   4   4  13      729.14      761.25     22.61 o 
   5   4  13      986.34     1031.49     33.56 o 
   6   4  13       61.47       64.09      5.66 o 
   7   4  13       75.41       69.14      7.59 o 
   8   4  13        9.14       17.04      7.23 o 
   0   5  13      268.86      269.89      8.85 o 
   1   5  13      146.73      136.67      4.09 o 
   2   5  13      715.98      745.20     13.32 o 
   3   5  13       61.15       55.18      3.25 o 
   4   5  13     1755.92     1865.93     65.17 o 
   5   5  13        3.36        4.50      4.64 o 
   6   5  13      163.08      176.94     10.01 o 
   7   5  13       12.64       17.71      7.03 o 
   8   5  13       61.80       54.79      8.16 o 
   0   6  13       53.70       44.13      4.13 o 
   1   6  13      446.34      454.30      9.36 o 
   2   6  13      246.40      236.53      5.83 o 
   3   6  13        4.55        5.08      3.54 o 
   4   6  13      170.72      148.27      9.11 o 
   5   6  13       92.45       83.23      7.39 o 
   6   6  13       15.32       17.01      5.70 o 
   7   6  13       16.01       19.94      6.40 o 
   0   7  13        9.48        7.78      3.63 o 
   1   7  13      117.80      106.62      4.03 o 
   2   7  13      204.00      219.44      7.16 o 
   3   7  13       71.23       66.53      5.38 o 
   4   7  13       24.69       18.24      5.78 o 
   5   7  13       61.63       71.42     12.20 o 
   6   7  13      266.57      320.21     21.68 o 
   7   7  13        0.99       11.01     11.65 o 
   0   8  13        1.47       11.83      4.19 o 
   1   8  13      129.03      107.40      6.26 o 
   2   8  13       98.04       99.21      4.87 o 
   3   8  13      203.07      188.71     16.80 o 
   4   8  13       23.54       37.90      7.36 o 
   5   8  13      229.28      268.27     11.47 o 
   6   8  13       41.32       50.17     11.33 o 
   0   9  13       17.90       15.38      4.55 o 
   1   9  13       11.40       17.44      6.59 o 
   2   9  13        7.12       -4.42      4.42 o 
   3   9  13       53.18       58.92      6.01 o 
   4   9  13      115.19      137.41     13.47 o 
   5   9  13      209.96      220.67     13.75 o 
   6   9  13       96.78      114.45     21.20 o 
   0  10  13      432.90      380.30     27.62 o 
   1  10  13        1.76        4.01      5.84 o 
   2  10  13       90.24       60.88     17.49 o 
   3  10  13      112.78       96.66     13.12 o 
   4  10  13       10.13        1.97      8.65 o 
   5  10  13       12.56       -0.80     11.97 o 
   0  11  13       88.47       78.34     14.54 o 
   1  11  13        1.07        7.42      6.64 o 
   2  11  13       45.27       57.25     12.48 o 
   3  11  13       15.19       25.74     10.77 o 
   4  11  13       26.06       21.06     13.78 o 
   0  12  13        2.20      -11.45     16.49 o 
   1  12  13       17.31       13.86     11.77 o 
   2  12  13        3.09       -3.49     14.42 o 
   0   0  14       27.25       22.10      3.47 o 
   1   0  14     1554.94     1707.79     31.61 o 
   2   0  14      267.94      284.03      7.64 o 
   3   0  14      144.86      138.83      4.01 o 
   4   0  14       46.18       44.69      4.91 o 
   5   0  14        8.10       13.46      4.99 o 
   6   0  14        3.78        1.00      5.44 o 
   7   0  14        8.53       10.43      6.04 o 
   8   0  14       36.96       25.71      7.04 o 
   0   1  14      494.70      543.40     11.23 o 
   1   1  14      973.33     1096.57     14.91 o 
   2   1  14      247.01      227.36      3.77 o 
   3   1  14      247.51      247.12      4.41 o 
   4   1  14       84.94       85.62      3.98 o 
   5   1  14      382.35      374.16      9.48 o 
   6   1  14       75.79       64.10      4.64 o 
   7   1  14      288.99      292.44      8.91 o 
   8   1  14       82.63       70.99      8.56 o 
   0   2  14      207.30      178.35      5.30 o 
   1   2  14       96.03       96.48      2.65 o 
   2   2  14      621.27      642.95      9.38 o 
   3   2  14      241.82      230.23      4.33 o 
   4   2  14      421.71      451.53     10.79 o 
   5   2  14       90.83       96.57      8.72 o 
   6   2  14       25.82       22.88      6.60 o 
   7   2  14       37.86       29.94      4.64 o 
   8   2  14        5.57        2.14      5.32 o 
   0   3  14       34.15       33.88      2.65 o 
   1   3  14      409.07      414.66      7.51 o 
   2   3  14      169.95      182.27      4.04 o 
   3   3  14      629.53      621.57     11.86 o 
   4   3  14      895.30      943.93     19.57 o 
   5   3  14      142.20      128.52      8.33 o 
   6   3  14      147.27      141.60      6.25 o 
   7   3  14        1.70       -3.95      4.65 o 
   8   3  14       34.60       27.02      7.23 o 
   0   4  14       56.81       49.14      3.77 o 
   1   4  14       18.63       15.19      2.01 o 
   2   4  14      545.03      555.63     13.42 o 
   3   4  14      232.61      224.58      9.08 o 
   4   4  14      795.99      832.16     17.21 o 
   5   4  14      166.16      168.78      6.23 o 
   6   4  14      258.01      251.52     14.64 o 
   7   4  14        9.55        8.38     11.30 o 
   8   4  14       10.52       15.22      6.95 o 
   0   5  14      143.89      139.84      5.70 o 
   1   5  14      101.58       90.16      3.10 o 
   2   5  14      138.29      129.63      3.56 o 
   3   5  14      257.69      253.56     13.25 o 
   4   5  14     1020.79     1102.19     32.53 o 
   5   5  14      357.76      369.60     11.69 o 
   6   5  14       63.75       62.33      6.66 o 
   7   5  14      203.32      203.98     11.83 o 
   8   5  14      105.25       91.48     10.00 o 
   0   6  14        0.07        5.80      3.61 o 
   1   6  14       28.47       28.70      3.24 o 
   2   6  14      100.59      105.80      4.47 o 
   3   6  14       55.18       50.60      4.12 o 
   4   6  14      190.92      180.37     22.33 o 
   5   6  14      229.65      255.53      9.79 o 
   6   6  14      207.21      206.58     11.47 o 
   7   6  14       65.17       59.29      7.12 o 
   0   7  14      370.88      355.85     10.69 o 
   1   7  14      133.74      125.40      5.56 o 
   2   7  14       55.91       54.45      5.48 o 
   3   7  14       88.66       86.06      5.09 o 
   4   7  14       19.57       14.11      6.01 o 
   5   7  14       30.81       33.65     11.85 o 
   6   7  14      112.21       97.76     13.41 o 
   7   7  14      115.66      122.16     10.92 o 
   0   8  14       41.32       30.67      4.85 o 
   1   8  14      801.59      812.57     27.85 o 
   2   8  14       53.03       55.16      7.47 o 
   3   8  14      183.07      177.31      7.26 o 
   4   8  14      163.41      175.40     15.46 o 
   5   8  14       12.06        6.03      6.46 o 
   6   8  14       42.80       40.52      8.85 o 
   0   9  14      245.18      229.21      9.01 o 
   1   9  14      132.79      130.84      6.48 o 
   2   9  14       36.04       26.30      5.07 o 
   3   9  14       45.15       26.09     11.63 o 
   4   9  14       50.61       56.81      9.17 o 
   5   9  14       13.20       17.98      7.28 o 
   6   9  14       27.92       23.73     12.01 o 
   0  10  14      157.37      156.75     18.79 o 
   1  10  14        4.04       10.04      8.73 o 
   2  10  14      145.08      144.50      9.06 o 
   3  10  14       43.34       30.89     15.13 o 
   4  10  14       69.01       54.98     10.36 o 
   5  10  14       13.31      -12.80     12.80 o 
   0  11  14       16.02       10.07     21.12 o 
   1  11  14       63.74       54.10     12.62 o 
   2  11  14       25.02       16.05      7.45 o 
   3  11  14       66.97       70.73     18.21 o 
   4  11  14       14.53       20.42     12.42 o 
   0  12  14       72.61       61.55     16.01 o 
   1  12  14        9.00        7.31     11.63 o 
   2  12  14        1.12       -7.40      9.63 o 
   1   0  15     1878.64     1958.68     35.10 o 
   2   0  15      289.94      306.41      6.94 o 
   3   0  15       55.98       58.04      3.45 o 
   4   0  15      635.38      665.83     21.20 o 
   5   0  15      434.58      435.78     14.78 o 
   6   0  15      237.44      230.49     10.33 o 
   7   0  15        0.03        0.80      6.20 o 
   8   0  15      160.57      159.23     10.73 o 
   0   1  15      155.30      172.73      4.83 o 
   1   1  15      461.72      458.55      7.29 o 
   2   1  15      184.16      190.85      3.72 o 
   3   1  15       58.90       58.60      4.32 o 
   4   1  15      158.82      164.28      5.65 o 
   5   1  15      175.15      183.90      6.23 o 
   6   1  15      129.26      135.86      5.84 o 
   7   1  15        9.88        7.13      4.32 o 
   8   1  15       12.06       -1.84      7.32 o 
   0   2  15      605.65      597.52     12.46 o 
   1   2  15      358.39      350.33     13.27 o 
   2   2  15      114.24      128.93      3.70 o 
   3   2  15      879.15      869.26     15.24 o 
   4   2  15      830.60      844.02     21.02 o 
   5   2  15       28.50       28.14      4.39 o 
   6   2  15       10.83        8.74      3.94 o 
   7   2  15       16.41       12.99      4.39 o 
   8   2  15       23.30       18.61      5.77 o 
   0   3  15        3.44        2.43      2.43 o 
   1   3  15       46.31       46.12      2.37 o 
   2   3  15       18.55       14.13      1.99 o 
   3   3  15      166.08      161.43      7.33 o 
   4   3  15      299.96      328.96      8.48 o 
   5   3  15       80.23       81.84      5.25 o 
   6   3  15       31.38       18.59      4.19 o 
   7   3  15        6.18       12.85      6.68 o 
   8   3  15       28.64       23.03      7.44 o 
   0   4  15      124.14      124.23      5.68 o 
   1   4  15        0.34        1.51      1.98 o 
   2   4  15      284.41      298.97     27.12 o 
   3   4  15      743.60      767.99     13.93 o 
   4   4  15      404.55      415.42     17.01 o 
   5   4  15      171.92      188.96     15.93 o 
   6   4  15       50.17       43.32      6.33 o 
   7   4  15        7.12        6.48      6.04 o 
   8   4  15       62.17       58.12      8.29 o 
   0   5  15        2.89        8.58      3.41 o 
   1   5  15      258.98      247.19      8.46 o 
   2   5  15     1023.45     1032.01     20.04 o 
   3   5  15      112.38      106.08      4.40 o 
   4   5  15      442.55      450.05     12.73 o 
   5   5  15       56.25       56.01      5.91 o 
   6   5  15      131.99      133.69     13.94 o 
   7   5  15       36.82       50.77      7.92 o 
   0   6  15      113.35      105.14      5.52 o 
   1   6  15      250.30      253.18      7.67 o 
   2   6  15        9.82       12.70      3.45 o 
   3   6  15       97.18       97.71     12.02 o 
   4   6  15       46.86       57.35      6.67 o 
   5   6  15       18.06       16.91      5.47 o 
   6   6  15       58.24       68.03     15.76 o 
   7   6  15      165.25      170.77     10.27 o 
   0   7  15        2.27        4.21      4.19 o 
   1   7  15      183.16      179.04      5.49 o 
   2   7  15       65.22       56.68      4.34 o 
   3   7  15      205.86      201.52      7.51 o 
   4   7  15      109.33      109.84      7.23 o 
   5   7  15      100.43      125.53      9.50 o 
   6   7  15       44.00       45.48      8.69 o 
   7   7  15       77.70       63.76      9.71 o 
   0   8  15      154.14      156.38      7.08 o 
   1   8  15       27.05       15.08      3.92 o 
   2   8  15       35.63       31.04      4.51 o 
   3   8  15       26.43       30.73      7.17 o 
   4   8  15       13.61       27.32     10.51 o 
   5   8  15       41.83       49.99      8.81 o 
   6   8  15       34.06       29.54      8.47 o 
   0   9  15       20.13       20.66      5.66 o 
   1   9  15       76.12       57.50      5.51 o 
   2   9  15      151.66      151.61      6.97 o 
   3   9  15      111.46      100.71      8.35 o 
   4   9  15       21.66       24.01      9.25 o 
   5   9  15      129.96      127.91     11.77 o 
   0  10  15       45.02       61.11     13.96 o 
   1  10  15      111.01      130.46     14.78 o 
   2  10  15       42.71       36.53      7.51 o 
   3  10  15       11.86       12.84      7.52 o 
   4  10  15       20.15       14.86      9.70 o 
   5  10  15       13.04       -1.33      9.55 o 
   0  11  15      218.16      240.92     25.05 o 
   1  11  15       18.43       17.53     11.05 o 
   2  11  15       96.21       88.42     12.93 o 
   3  11  15       20.17       16.77      9.62 o 
   0  12  15        8.99       -8.18     17.17 o 
   1  12  15       96.39       89.71     12.78 o 
   0   0  16      279.35      284.03     13.84 o 
   1   0  16      240.81      262.02      7.80 o 
   2   0  16        4.82        2.79      3.21 o 
   3   0  16      150.51      133.88      5.23 o 
   4   0  16      181.24      201.77      9.25 o 
   5   0  16      122.52      116.45      7.34 o 
   6   0  16        0.55        8.85      5.82 o 
   7   0  16       66.54       62.00      7.58 o 
   8   0  16        0.00       -2.43     10.29 o 
   0   1  16        0.24        0.20      2.23 o 
   1   1  16       24.64       19.02      1.84 o 
   2   1  16      491.56      444.13     17.03 o 
   3   1  16      508.08      538.54     24.48 o 
   4   1  16       52.87       53.70      3.74 o 
   5   1  16        5.44        4.24      3.52 o 
   6   1  16       10.72       18.01      4.73 o 
   7   1  16       31.41       34.90      4.90 o 
   8   1  16       32.24       23.06      6.08 o 
   0   2  16      361.08      353.18     10.11 o 
   1   2  16       60.53       51.32      2.24 o 
   2   2  16      102.44       81.20      5.36 o 
   3   2  16      132.39      131.42      3.90 o 
   4   2  16      107.22      106.78      4.65 o 
   5   2  16      107.71      108.47      5.11 o 
   6   2  16       31.68       37.07      4.37 o 
   7   2  16       96.63       88.70     12.16 o 
   8   2  16        3.88       -1.79      5.92 o 
   0   3  16        7.47        6.64      2.85 o 
   1   3  16      320.27      276.48      6.59 o 
   2   3  16       92.71       86.28      2.91 o 
   3   3  16      266.14      243.02      5.94 o 
   4   3  16       74.13       83.83      4.40 o 
   5   3  16       98.66       86.31      4.79 o 
   6   3  16       87.40       82.87      5.19 o 
   7   3  16        6.09       13.04      5.70 o 
   8   3  16       12.89        5.40      7.58 o 
   0   4  16      507.91      516.67     11.59 o 
   1   4  16       83.74       78.91      3.51 o 
   2   4  16      253.27      253.78      6.75 o 
   3   4  16      142.10      141.30     13.99 o 
   4   4  16      772.11      793.00     16.33 o 
   5   4  16       72.41       72.48      4.69 o 
   6   4  16      370.42      380.54     12.14 o 
   7   4  16       10.59        9.62      6.03 o 
   8   4  16       26.00       24.64      8.43 o 
   0   5  16        3.26       10.43      4.39 o 
   1   5  16       32.59       21.94      2.72 o 
   2   5  16      191.22      170.14     10.00 o 
   3   5  16      682.83      667.21     51.37 o 
   4   5  16      520.30      574.88     15.90 o 
   5   5  16        3.38        4.21      4.67 o 
   6   5  16       47.80       57.18      8.95 o 
   7   5  16       62.95       75.26      7.09 o 
   0   6  16        0.63       -2.61      3.79 o 
   1   6  16       47.87       41.85      3.75 o 
   2   6  16      392.15      408.22     15.55 o 
   3   6  16      254.52      235.30      7.52 o 
   4   6  16      169.17      176.80      9.95 o 
   5   6  16      100.94       96.53      6.82 o 
   6   6  16       40.53       50.80     10.57 o 
   7   6  16       62.61       77.50     14.90 o 
   0   7  16       79.81       74.87      6.14 o 
   1   7  16       49.86       56.57      6.06 o 
   2   7  16      187.08      199.31      6.43 o 
   3   7  16      389.11      393.36     13.28 o 
   4   7  16       28.86       21.51      6.71 o 
   5   7  16       62.42       65.40     11.97 o 
   6   7  16        0.03       -8.73      8.73 o 
   0   8  16       19.83       23.33      5.48 o 
   1   8  16      144.42      142.16      6.46 o 
   2   8  16       67.06       70.39      5.64 o 
   3   8  16      119.12      114.53      8.18 o 
   4   8  16       44.27       33.29      7.67 o 
   5   8  16       63.19       73.80     10.64 o 
   6   8  16       95.66      109.09     10.97 o 
   0   9  16       51.43       40.25      7.72 o 
   1   9  16      253.05      218.45      8.57 o 
   2   9  16      217.65      196.87     10.02 o 
   3   9  16        1.11       -5.46      5.46 o 
   4   9  16      255.52      261.45     15.51 o 
   5   9  16       17.54       32.25     13.36 o 
   0  10  16      235.37      240.92     21.54 o 
   1  10  16      230.09      203.21     20.27 o 
   2  10  16       78.43       62.59      7.80 o 
   3  10  16       67.47       57.13      7.07 o 
   4  10  16       16.12        7.54      9.74 o 
   0  11  16        2.92      -14.98     14.98 o 
   1  11  16      223.66      218.46     17.44 o 
   2  11  16       17.59       17.05     19.87 o 
   3  11  16       65.53       75.11     17.19 o 
   0  12  16       96.62       91.92     17.39 o 
   1   0  17      255.26      248.47      6.70 o 
   2   0  17        0.80        0.80      2.81 o 
   3   0  17      103.21      102.83      6.04 o 
   4   0  17        2.31        6.22      4.59 o 
   5   0  17        3.91        5.60      4.81 o 
   6   0  17      250.26      248.00     11.15 o 
   7   0  17        7.41       13.04      9.83 o 
   8   0  17      147.62      141.86     13.16 o 
   0   1  17      949.47      983.15     19.54 o 
   1   1  17       28.54       22.95      2.20 o 
   2   1  17      231.32      211.29      4.51 o 
   3   1  17      256.72      243.33     16.95 o 
   4   1  17      202.24      200.00      6.23 o 
   5   1  17       33.77       32.57      4.05 o 
   6   1  17       85.50       83.72      5.84 o 
   7   1  17        8.75       11.92      7.01 o 
   8   1  17        1.86       -5.31      5.31 o 
   0   2  17      301.96      284.51      7.16 o 
   1   2  17        8.19        3.08      2.01 o 
   2   2  17       13.17       12.86      2.27 o 
   3   2  17       86.03       75.36      8.44 o 
   4   2  17      144.95      123.22      5.00 o 
   5   2  17        5.34       10.56      3.58 o 
   6   2  17       59.44       53.17      4.73 o 
   7   2  17       76.14       60.89      5.47 o 
   8   2  17       10.20       26.98      5.65 o 
   0   3  17       93.77       79.10      4.53 o 
   1   3  17      474.57      466.04     10.41 o 
   2   3  17      470.06      439.63      9.52 o 
   3   3  17       10.72        7.94      3.72 o 
   4   3  17       10.15       13.82      5.43 o 
   5   3  17      217.38      232.87     13.83 o 
   6   3  17        1.04        1.47      4.41 o 
   7   3  17       19.69       14.00      7.73 o 
   8   3  17        1.21        3.13      8.27 o 
   0   4  17       75.02       71.24      3.83 o 
   1   4  17      370.81      367.77      7.03 o 
   2   4  17       22.99       21.39      2.78 o 
   3   4  17      234.87      231.67      6.19 o 
   4   4  17      241.78      247.80      7.57 o 
   5   4  17       22.78       23.85      6.24 o 
   6   4  17       57.39       55.92     13.97 o 
   7   4  17        2.39        6.93      7.98 o 
   0   5  17      182.04      172.73      7.08 o 
   1   5  17       15.83       18.10      4.50 o 
   2   5  17       30.45       28.09      3.71 o 
   3   5  17      202.98      184.63      8.76 o 
   4   5  17      274.82      277.92     13.53 o 
   5   5  17       26.05       26.40      6.37 o 
   6   5  17      126.72      130.58      7.89 o 
   7   5  17        4.43        2.37      7.08 o 
   0   6  17      215.90      203.38      7.68 o 
   1   6  17      390.45      407.29     11.95 o 
   2   6  17       33.30       28.63      3.67 o 
   3   6  17      156.39      150.23      6.68 o 
   4   6  17       78.50       85.20      7.28 o 
   5   6  17      119.20      129.53     15.33 o 
   6   6  17      107.15      109.02     10.03 o 
   7   6  17       25.23       27.05      8.84 o 
   0   7  17        0.18       -0.80      4.59 o 
   1   7  17      190.08      191.64      7.21 o 
   2   7  17      405.53      423.84     19.09 o 
   3   7  17      104.12       89.81      9.85 o 
   4   7  17       18.20       15.42      5.76 o 
   5   7  17       38.68       57.65      8.61 o 
   6   7  17      246.85      287.85     12.88 o 
   0   8  17        4.35        2.43      5.25 o 
   1   8  17      141.26      126.44      9.15 o 
   2   8  17      164.99      161.25      6.39 o 
   3   8  17      132.45      122.89     26.08 o 
   4   8  17        2.48        7.71      8.08 o 
   5   8  17        1.02        3.81      7.89 o 
   6   8  17       61.97       54.64     10.29 o 
   0   9  17        4.91       10.61      7.66 o 
   1   9  17       81.88       70.73     11.97 o 
   2   9  17       35.16       34.80      5.60 o 
   3   9  17       54.89       64.33     11.87 o 
   4   9  17       13.91       27.46     12.48 o 
   5   9  17       52.27       55.17      7.55 o 
   0  10  17        2.00      -14.62     14.62 o 
   1  10  17      312.89      336.36     14.90 o 
   2  10  17       14.15       21.39      5.81 o 
   3  10  17       13.29       -0.98      7.35 o 
   4  10  17      128.23      117.69     19.98 o 
   0  11  17       51.55       41.16     17.99 o 
   1  11  17       15.54       -9.01     10.43 o 
   2  11  17       45.88       47.39     12.27 o 
   0   0  18      291.62      302.46     10.83 o 
   1   0  18      627.16      625.54     13.46 o 
   2   0  18        5.76        4.63      3.23 o 
   3   0  18      544.76      610.03     19.60 o 
   4   0  18       18.81       28.50      5.13 o 
   5   0  18       88.06       94.93      6.90 o 
   6   0  18        1.39       -1.18      5.19 o 
   7   0  18        0.32        4.81      7.22 o 
   8   0  18       83.01       70.52     12.62 o 
   0   1  18      211.14      205.00      5.68 o 
   1   1  18      981.86     1040.23     15.34 o 
   2   1  18       75.22       77.96      2.88 o 
   3   1  18      102.41       91.73      9.20 o 
   4   1  18      166.55      161.94      9.00 o 
   5   1  18      135.38      131.92      5.52 o 
   6   1  18       19.13       15.60      4.23 o 
   7   1  18        7.86        9.33     10.55 o 
   8   1  18       48.54       41.70      8.31 o 
   0   2  18       41.21       32.73      3.89 o 
   1   2  18      423.81      410.73      6.91 o 
   2   2  18      246.52      238.43     11.80 o 
   3   2  18        0.49        1.66      3.27 o 
   4   2  18       23.16       20.29      6.44 o 
   5   2  18       48.15       47.91      7.39 o 
   6   2  18       19.63       14.24      5.03 o 
   7   2  18        4.10       10.39      6.17 o 
   8   2  18       14.58       10.78      7.70 o 
   0   3  18       59.18       54.03      3.53 o 
   1   3  18      267.84      250.98      5.86 o 
   2   3  18      198.84      195.18      4.89 o 
   3   3  18      179.67      164.81      6.72 o 
   4   3  18      139.94      135.29     15.42 o 
   5   3  18        3.59        5.74      9.11 o 
   6   3  18       50.95       47.97      6.73 o 
   7   3  18       81.39       70.88      9.02 o 
   8   3  18        3.45       -0.32      8.43 o 
   0   4  18      147.34      158.51      8.20 o 
   1   4  18      113.88      111.89     12.58 o 
   2   4  18       20.07       19.52      2.92 o 
   3   4  18      433.48      422.29      9.23 o 
   4   4  18      126.61      119.00      5.56 o 
   5   4  18       12.60        9.97      6.33 o 
   6   4  18       40.15       35.05      8.29 o 
   7   4  18       37.39       25.17      8.01 o 
   0   5  18      318.10      307.39      9.93 o 
   1   5  18       22.43       28.17      2.78 o 
   2   5  18      504.83      482.19     12.49 o 
   3   5  18      232.49      225.47     15.32 o 
   4   5  18      101.37       98.94      6.35 o 
   5   5  18       44.13       48.20      7.69 o 
   6   5  18       77.82       79.25     11.70 o 
   7   5  18       18.63       14.03      7.07 o 
   0   6  18        0.41       -1.81      4.41 o 
   1   6  18      259.25      261.13      7.26 o 
   2   6  18      158.22      154.37     10.48 o 
   3   6  18      268.23      270.52      9.81 o 
   4   6  18      132.57      143.24     13.42 o 
   5   6  18       44.12       47.25      7.06 o 
   6   6  18      104.80      115.77     10.89 o 
   7   6  18      103.45       85.00     15.66 o 
   0   7  18       47.87       54.66      5.44 o 
   1   7  18      120.78      124.56      5.61 o 
   2   7  18      266.62      252.65      9.40 o 
   3   7  18       15.70       16.67      5.88 o 
   4   7  18       24.42       17.78      5.88 o 
   5   7  18       30.02       25.24      8.25 o 
   6   7  18       91.12      104.44     11.74 o 
   0   8  18       91.48       87.37      8.46 o 
   1   8  18      143.35      146.90      5.94 o 
   2   8  18      169.43      145.84     15.39 o 
   3   8  18      171.20      161.19      8.69 o 
   4   8  18        4.29        8.06      7.98 o 
   5   8  18       30.78       34.78      9.19 o 
   6   8  18       18.45        3.81     13.06 o 
   0   9  18        0.83       -8.38      8.38 o 
   1   9  18        6.70       -3.10      4.81 o 
   2   9  18       93.68       89.66     11.12 o 
   3   9  18        1.65       -5.74      6.33 o 
   4   9  18       23.70       19.45      9.82 o 
   5   9  18        4.90        3.15     14.72 o 
   0  10  18        0.51       -7.78     15.16 o 
   1  10  18       13.19       -4.21     10.93 o 
   2  10  18        6.53       -7.96      7.96 o 
   3  10  18       36.02       28.45      7.57 o 
   0  11  18        0.01       15.28     16.05 o 
   1  11  18       41.16       16.71     12.20 o 
   2  11  18      100.12       82.07     13.50 o 
   1   0  19       77.89       77.60      3.99 o 
   2   0  19      323.74      325.54      9.21 o 
   3   0  19      425.57      437.54     15.40 o 
   4   0  19        1.64        2.99      4.99 o 
   5   0  19       97.00      116.15      7.94 o 
   6   0  19       53.93       40.80      7.06 o 
   7   0  19       65.52       67.01      8.12 o 
   8   0  19        0.98       -2.61     11.85 o 
   0   1  19      586.19      610.03     13.30 o 
   1   1  19       84.95       82.61      3.08 o 
   2   1  19       66.23       62.23      2.74 o 
   3   1  19       98.04       90.38      4.47 o 
   4   1  19       99.92       99.15      4.97 o 
   5   1  19       13.87        7.89      4.61 o 
   6   1  19       17.09       22.33      4.89 o 
   7   1  19        0.13       -5.86      5.86 o 
   8   1  19       23.16       16.75      8.48 o 
   0   2  19      233.20      235.69      6.52 o 
   1   2  19      750.88      740.01     11.18 o 
   2   2  19        6.35        4.71      2.47 o 
   3   2  19       12.50       10.32      3.75 o 
   4   2  19       22.19       21.25      3.62 o 
   5   2  19       77.58       69.88      4.68 o 
   6   2  19        0.31       -0.24      4.61 o 
   7   2  19        0.53       -1.60      5.90 o 
   0   3  19     1434.14     1510.19     28.62 o 
   1   3  19      810.50      778.04     17.81 o 
   2   3  19        1.70       -1.21      2.72 o 
   3   3  19      144.66      144.35      8.16 o 
   4   3  19        4.06        5.00      3.69 o 
   5   3  19       13.18       18.28      6.18 o 
   6   3  19       41.04       50.39      7.47 o 
   7   3  19       51.56       56.65      7.16 o 
   0   4  19      337.53      317.92      8.58 o 
   1   4  19      303.30      308.99     11.94 o 
   2   4  19      133.91      134.97      7.56 o 
   3   4  19      410.61      385.17     25.56 o 
   4   4  19       30.54       31.73      4.64 o 
   5   4  19      143.09      140.35      9.21 o 
   6   4  19       19.38       15.27      5.97 o 
   7   4  19       23.98       19.34      8.41 o 
   0   5  19      305.24      292.69      9.69 o 
   1   5  19     1446.49     1509.41     21.62 o 
   2   5  19      115.16      110.87      4.43 o 
   3   5  19      191.08      184.92      8.17 o 
   4   5  19       42.95       41.34      7.40 o 
   5   5  19       30.92       23.75      6.68 o 
   6   5  19       40.03       50.91      7.02 o 
   7   5  19       63.72       64.73      9.81 o 
   0   6  19       84.63       91.92      5.98 o 
   1   6  19      116.56      119.49      5.82 o 
   2   6  19      663.82      694.72     14.33 o 
   3   6  19       88.93       91.53      6.48 o 
   4   6  19        0.54       -4.67      6.81 o 
   5   6  19        1.40       -4.26      7.49 o 
   6   6  19       47.15       69.24      9.21 o 
   0   7  19        2.49        2.99      4.99 o 
   1   7  19      107.59       93.15     13.87 o 
   2   7  19       37.61       35.98      5.17 o 
   3   7  19       56.76       54.56      5.78 o 
   4   7  19        4.13       14.83      6.91 o 
   5   7  19       37.55       46.14     11.60 o 
   6   7  19       12.73       12.45      9.58 o 
   0   8  19      253.28      245.78     21.76 o 
   1   8  19      105.54      121.52     14.82 o 
   2   8  19      111.10       98.97      6.76 o 
   3   8  19       48.31       34.39      8.10 o 
   4   8  19       10.07       16.89      8.60 o 
   5   8  19       37.77       46.17     10.04 o 
   0   9  19       11.38        2.01      8.62 o 
   1   9  19      383.14      388.42     10.65 o 
   2   9  19       29.35       32.19      7.98 o 
   3   9  19      104.19       91.81     17.79 o 
   4   9  19       13.27        7.28     15.55 o 
   0  10  19       56.72       64.48     15.00 o 
   1  10  19        5.52        6.98     10.00 o 
   2  10  19       69.67       50.46      8.76 o 
   3  10  19       22.72       18.54      7.14 o 
   0  11  19       42.58       40.43     18.19 o 
   1  11  19       28.68       14.18     11.59 o 
   0   0  20     2017.27     2228.11     56.16 o 
   1   0  20      873.74      909.10     17.93 o 
   2   0  20        2.63       -2.79      3.21 o 
   3   0  20      301.79      323.00     12.21 o 
   4   0  20        0.10        0.60      4.83 o 
   5   0  20        5.20        0.20      7.10 o 
   6   0  20       32.65       25.27      7.40 o 
   7   0  20        0.84        1.18      7.96 o 
   0   1  20      767.03      765.79     17.25 o 
   1   1  20      181.38      174.62      4.09 o 
   2   1  20      127.53      119.26      3.87 o 
   3   1  20      100.08      106.60      5.06 o 
   4   1  20      158.20      154.69      5.85 o 
   5   1  20       29.90       37.05      4.61 o 
   6   1  20       71.87       64.95      5.47 o 
   7   1  20      112.20      122.89      7.32 o 
   0   2  20     1064.93     1086.06     24.27 o 
   1   2  20      296.02      301.59     14.81 o 
   2   2  20      116.21      108.95      7.70 o 
   3   2  20        1.68        3.69      3.53 o 
   4   2  20       10.82        4.81      4.09 o 
   5   2  20       81.20       90.83      5.43 o 
   6   2  20        3.20        8.59     10.35 o 
   7   2  20       18.40       29.04      6.80 o 
   0   3  20      881.58      913.39     18.83 o 
   1   3  20       31.74       27.24      2.76 o 
   2   3  20      277.16      274.80      6.28 o 
   3   3  20       53.15       40.35      4.17 o 
   4   3  20       64.00       77.53      5.90 o 
   5   3  20        1.40        1.57      4.93 o 
   6   3  20       44.84       55.87      8.26 o 
   7   3  20       33.77       29.77      6.87 o 
   0   4  20        5.76        2.79      3.59 o 
   1   4  20      417.27      430.35     12.96 o 
   2   4  20       73.20       64.64      3.76 o 
   3   4  20      822.54      838.53     22.55 o 
   4   4  20        4.03        8.19      4.41 o 
   5   4  20       30.54       44.57      5.96 o 
   6   4  20       51.96       54.73      7.30 o 
   7   4  20       42.77       55.92      9.05 o 
   0   5  20       83.83       85.26      5.76 o 
   1   5  20      326.39      347.17     21.66 o 
   2   5  20      396.71      414.43      9.80 o 
   3   5  20       28.31       26.29      5.34 o 
   4   5  20       15.93        3.83      6.42 o 
   5   5  20       99.27      121.88      7.89 o 
   6   5  20       25.28       33.81      8.34 o 
   7   5  20       87.79      108.65     15.34 o 
   0   6  20       49.24       48.74      5.13 o 
   1   6  20       83.38       73.66      4.63 o 
   2   6  20      279.56      286.59     14.75 o 
   3   6  20      212.08      215.52      9.08 o 
   4   6  20        1.58       16.16      7.20 o 
   5   6  20       51.13       62.16      8.35 o 
   6   6  20       29.54       29.98      9.27 o 
   0   7  20       35.00       34.38      7.64 o 
   1   7  20      579.48      581.75     19.91 o 
   2   7  20      195.06      209.20      9.07 o 
   3   7  20       40.80       32.33      9.07 o 
   4   7  20        0.75        5.60      6.62 o 
   5   7  20       31.81       34.75      7.59 o 
   6   7  20        8.33        5.63      8.52 o 
   0   8  20       96.85      102.83      9.49 o 
   1   8  20       91.62       87.54      6.29 o 
   2   8  20        8.46       10.79      4.98 o 
   3   8  20       10.78       25.86      8.06 o 
   4   8  20       30.63       33.70      7.19 o 
   5   8  20       42.18       49.32      8.00 o 
   0   9  20       42.19       32.09      8.66 o 
   1   9  20      130.73      131.73      9.94 o 
   2   9  20       75.96       81.46      6.73 o 
   3   9  20       12.86       18.04      9.47 o 
   4   9  20       51.91       69.25     10.33 o 
   0  10  20      145.69      152.85     20.32 o 
   1  10  20       64.53       52.31      9.06 o 
   2  10  20       43.13       37.15      8.87 o 
   3  10  20        4.12        5.81      8.71 o 
   0  11  20       97.48       75.11     21.12 o 
   1  11  20        3.12        4.15     18.12 o 
   1   0  21       61.50       63.34      4.95 o 
   2   0  21        4.76        0.20      3.25 o 
   3   0  21       12.45        6.22      5.44 o 
   4   0  21       74.25       90.04      7.26 o 
   5   0  21       15.51       32.25      6.76 o 
   6   0  21       11.65       14.84      6.76 o 
   7   0  21        3.32        0.00      2.01 o 
   0   1  21     1876.59     1958.68     40.11 o 
   1   1  21      665.33      661.46      9.79 o 
   2   1  21       95.01       93.49      6.44 o 
   3   1  21       84.36       64.19      4.31 o 
   4   1  21       47.59       32.80      4.29 o 
   5   1  21      101.91       99.99      9.71 o 
   6   1  21       11.28       15.95      5.54 o 
   7   1  21       59.12       51.70     14.52 o 
   0   2  21      128.98      110.13      5.05 o 
   1   2  21      117.36      107.02      3.67 o 
   2   2  21       52.01       45.04      3.68 o 
   3   2  21        6.72        6.11      3.83 o 
   4   2  21      164.36      141.69     25.32 o 
   5   2  21       36.19       42.07      9.18 o 
   6   2  21       18.85       19.14      6.08 o 
   7   2  21       24.54       16.51      8.56 o 
   0   3  21       61.67       56.12      4.67 o 
   1   3  21      340.29      324.58     10.68 o 
   2   3  21      238.67      224.47      9.36 o 
   3   3  21        7.57        5.20      3.88 o 
   4   3  21      143.30      113.94     26.36 o 
   5   3  21        1.30        6.41      5.07 o 
   6   3  21        6.18        5.79      8.91 o 
   7   3  21      206.33      205.00     13.38 o 
   0   4  21     1026.16     1073.97     21.34 o 
   1   4  21      672.95      695.20     19.03 o 
   2   4  21      366.84      381.36      8.01 o 
   3   4  21      403.57      389.84     18.15 o 
   4   4  21       26.41       14.33      6.50 o 
   5   4  21       37.34       39.73      8.15 o 
   6   4  21       29.20       24.52      7.14 o 
   7   4  21       93.63       82.19     10.93 o 
   0   5  21      767.24      800.67     20.04 o 
   1   5  21        2.26        3.94      3.48 o 
   2   5  21       11.32        9.07      4.13 o 
   3   5  21       86.40       84.21     16.20 o 
   4   5  21        8.38        8.88      6.31 o 
   5   5  21       26.50       36.94      6.36 o 
   6   5  21       13.47       15.69      7.19 o 
   0   6  21      148.28      128.36      7.06 o 
   1   6  21      253.20      242.30      7.31 o 
   2   6  21       40.95       37.02      4.70 o 
   3   6  21       88.75       83.80     14.32 o 
   4   6  21       20.47       19.46      6.34 o 
   5   6  21        7.07       19.98      8.45 o 
   6   6  21       59.37       71.96      9.96 o 
   0   7  21       21.19       20.66      8.62 o 
   1   7  21      119.88      109.43      5.75 o 
   2   7  21       22.36       14.66      4.57 o 
   3   7  21      110.72      124.32      9.74 o 
   4   7  21       50.16       40.17      7.54 o 
   5   7  21       17.99       23.95      7.18 o 
   0   8  21       49.62       41.52      9.31 o 
   1   8  21       91.63       82.26      6.16 o 
   2   8  21        7.09        1.10      5.20 o 
   3   8  21       14.16       16.52      7.32 o 
   4   8  21        4.71        6.79      6.77 o 
   5   8  21       38.25       43.25     10.03 o 
   0   9  21      237.53      214.85     21.58 o 
   1   9  21       71.58       62.68     13.29 o 
   2   9  21        8.03        9.91      9.64 o 
   3   9  21       40.09       76.12     15.56 o 
   4   9  21       92.53       82.41     17.99 o 
   0  10  21        2.68       -9.01     17.01 o 
   1  10  21      138.92      135.51     11.57 o 
   2  10  21       17.28       24.53     10.45 o 
   0   0  22     2196.47     2344.58     58.97 o 
   1   0  22       40.36       28.66      3.79 o 
   2   0  22        0.93        3.61      4.03 o 
   3   0  22        0.08        7.24      5.64 o 
   4   0  22      193.96      155.32      8.46 o 
   5   0  22        0.26        0.60      6.44 o 
   6   0  22       44.19       60.89     11.27 o 
   7   0  22       55.46       80.11      9.63 o 
   0   1  22       16.59       14.08      3.41 o 
   1   1  22      966.37      979.44     14.88 o 
   2   1  22      190.83      187.22      5.95 o 
   3   1  22      792.59      803.08     17.03 o 
   4   1  22       24.75       21.05      4.32 o 
   5   1  22       28.15       15.99      5.62 o 
   6   1  22       15.19       12.91      5.31 o 
   7   1  22      137.45      128.19      9.61 o 
   0   2  22     1484.19     1593.89     41.84 o 
   1   2  22       58.28       61.00      4.62 o 
   2   2  22       29.08       23.38      3.34 o 
   3   2  22      304.08      285.08     21.71 o 
   4   2  22       10.70        7.46      5.31 o 
   5   2  22        3.64       -1.49      5.38 o 
   6   2  22       44.09       70.03      7.14 o 
   7   2  22      105.20      104.95     12.93 o 
   0   3  22      868.91      921.96     18.91 o 
   1   3  22      760.56      750.21     39.21 o 
   2   3  22      259.15      237.49     12.81 o 
   3   3  22      163.67      148.93     12.08 o 
   4   3  22       16.63       16.47      5.33 o 
   5   3  22       21.72       33.13      4.94 o 
   6   3  22       10.07       12.51      6.59 o 
   7   3  22       11.83        1.15      8.99 o 
   0   4  22      565.46      554.69     12.68 o 
   1   4  22      423.75      443.55      9.06 o 
   2   4  22       39.39       36.16      3.95 o 
   3   4  22       15.51       13.48      4.94 o 
   4   4  22       94.26       95.67      8.63 o 
   5   4  22       12.43       22.50      5.94 o 
   6   4  22       27.02       28.10     10.90 o 
   0   5  22      497.33      550.02     15.28 o 
   1   5  22      111.57      109.33      5.03 o 
   2   5  22      536.24      589.03     12.47 o 
   3   5  22      155.01      169.76      8.19 o 
   4   5  22      112.15      104.50      7.22 o 
   5   5  22       74.79       80.56      7.40 o 
   6   5  22       25.89       22.90      8.46 o 
   0   6  22       66.69       76.60      8.68 o 
   1   6  22        1.85       -4.41      4.41 o 
   2   6  22      137.45      153.35      6.90 o 
   3   6  22      107.71      112.25      8.10 o 
   4   6  22        1.11       20.01      6.35 o 
   5   6  22        0.66        7.52      6.73 o 
   6   6  22       21.03       22.42     12.18 o 
   0   7  22      411.35      453.69     18.69 o 
   1   7  22      195.31      198.35     14.09 o 
   2   7  22      122.21      133.93      6.49 o 
   3   7  22       33.60       38.19      6.58 o 
   4   7  22        7.53       -3.04      6.01 o 
   5   7  22       11.50        0.40      8.21 o 
   0   8  22      323.98      331.18     15.99 o 
   1   8  22       28.80       25.02      7.12 o 
   2   8  22       30.94       32.12      7.09 o 
   3   8  22       26.88       30.25      7.11 o 
   4   8  22       45.89       63.57      9.61 o 
   0   9  22        2.38       -2.01      9.63 o 
   1   9  22      170.28      145.92      9.31 o 
   2   9  22       15.87       12.05      7.58 o 
   3   9  22       14.58       27.82      7.96 o 
   0  10  22       14.25       15.28     17.49 o 
   1  10  22       20.45       19.65     11.10 o 
   2  10  22       26.27       23.73     14.22 o 
   1   0  23      257.38      245.34      7.10 o 
   2   0  23      141.54      141.86      7.08 o 
   3   0  23       40.30       34.38      6.14 o 
   4   0  23       28.42       32.25      6.76 o 
   5   0  23       90.44       89.77      8.58 o 
   6   0  23       23.08       24.43     11.47 o 
   7   0  23      147.58      166.81     17.57 o 
   0   1  23      101.96       92.74      6.82 o 
   1   1  23     1145.95     1210.68     16.37 o 
   2   1  23      136.32      137.55     14.00 o 
   3   1  23       99.40       81.36      5.14 o 
   4   1  23       43.71       44.15      4.85 o 
   5   1  23       19.58       24.00      5.73 o 
   6   1  23       22.64       20.48      5.71 o 
   7   1  23       12.27       -0.59      9.07 o 
   0   2  23      443.18      464.62     12.82 o 
   1   2  23       29.88       28.80      2.99 o 
   2   2  23       96.91       99.93      5.35 o 
   3   2  23       11.25       13.02      3.99 o 
   4   2  23       11.71       10.66      4.46 o 
   5   2  23        1.77        6.69      8.81 o 
   6   2  23       24.34       21.46      6.17 o 
   7   2  23      113.76       97.97     11.40 o 
   0   3  23      917.55      960.19     19.31 o 
   1   3  23       56.90       50.13      4.11 o 
   2   3  23      185.97      181.79      6.24 o 
   3   3  23       22.39       21.31      4.15 o 
   4   3  23       12.10        5.94      8.63 o 
   5   3  23      126.10      129.06      6.59 o 
   6   3  23      133.15      146.00      8.61 o 
   0   4  23      179.48      173.47      6.34 o 
   1   4  23      185.77      183.22     15.04 o 
   2   4  23      147.44      167.11      6.97 o 
   3   4  23       69.69       52.17      9.75 o 
   4   4  23       15.90       -0.48      7.07 o 
   5   4  23       48.03       51.20      7.02 o 
   6   4  23       95.75      108.35      9.81 o 
   0   5  23       81.58       76.12      6.42 o 
   1   5  23      207.20      208.09      7.95 o 
   2   5  23        9.59        6.69     10.42 o 
   3   5  23      126.38      134.76     12.05 o 
   4   5  23        6.69        6.74      5.34 o 
   5   5  23       25.51       13.84      8.61 o 
   6   5  23       10.97       10.81      9.20 o 
   0   6  23      537.79      561.37     20.80 o 
   1   6  23       56.23       48.43      5.51 o 
   2   6  23        4.57       -0.20      5.29 o 
   3   6  23       39.05       44.64      6.49 o 
   4   6  23       22.54       14.86     12.06 o 
   5   6  23        0.75       -7.33      7.33 o 
   0   7  23        5.95       11.65      8.60 o 
   1   7  23       90.19       89.39      5.84 o 
   2   7  23       28.45       21.06      5.64 o 
   3   7  23       16.02        8.87      6.89 o 
   4   7  23       29.04       16.83      7.72 o 
   5   7  23       35.59       35.14      9.96 o 
   0   8  23        1.58        1.18      9.57 o 
   1   8  23       39.98       38.15      6.98 o 
   2   8  23       45.93       42.04      8.32 o 
   3   8  23       39.88       37.10      8.08 o 
   4   8  23       33.67       40.51     22.93 o 
   0   9  23      128.66      135.85     12.21 o 
   1   9  23      126.57      117.40     14.85 o 
   2   9  23        1.23       -8.23      8.23 o 
   3   9  23       53.42       44.53     10.85 o 
   0  10  23        3.69        2.21     13.86 o 
   1  10  23        7.48       -2.41     10.75 o 
   0   0  24      207.56      228.77      9.85 o 
   1   0  24       35.21       37.79      4.35 o 
   2   0  24      904.02      945.32     27.86 o 
   3   0  24      609.58      591.30     19.98 o 
   4   0  24        0.83       -5.80      6.20 o 
   5   0  24      123.11      132.58      9.79 o 
   6   0  24       45.60       39.35      8.70 o 
   0   1  24      561.91      598.20     13.16 o 
   1   1  24      324.08      303.44      6.39 o 
   2   1  24       16.11       11.82      7.10 o 
   3   1  24       65.95       48.70      5.88 o 
   4   1  24        8.69       -2.08      5.21 o 
   5   1  24      140.67      131.59      8.06 o 
   6   1  24       12.36       10.55      6.38 o 
   0   2  24       67.00       56.34      4.67 o 
   1   2  24       99.67       90.45      4.59 o 
   2   2  24      822.85      866.86     18.56 o 
   3   2  24       54.40       45.38     10.72 o 
   4   2  24       49.99       53.53      9.80 o 
   5   2  24        4.69        4.63      5.59 o 
   6   2  24       41.28       44.58      6.98 o 
   0   3  24      107.37      103.39      5.48 o 
   1   3  24      168.96      162.70      6.35 o 
   2   3  24      222.60      227.93     11.15 o 
   3   3  24       76.82       60.12      5.36 o 
   4   3  24       67.28       70.09      9.31 o 
   5   3  24       21.47       17.15     16.71 o 
   6   3  24       39.70       41.14      7.24 o 
   0   4  24      748.58      791.89     19.94 o 
   1   4  24      696.59      744.78     13.66 o 
   2   4  24      311.64      325.37     14.35 o 
   3   4  24      113.13      101.75     13.94 o 
   4   4  24       31.52       36.32      6.44 o 
   5   4  24      114.44      134.61     13.30 o 
   6   4  24       18.97       32.92      9.24 o 
   0   5  24        5.20       -1.42      6.64 o 
   1   5  24        7.65        2.33      4.43 o 
   2   5  24      211.19      224.80     18.11 o 
   3   5  24       15.25       19.37      5.90 o 
   4   5  24       19.58       30.35     14.04 o 
   5   5  24        2.60       -4.03     10.50 o 
   0   6  24      187.37      179.49     11.39 o 
   1   6  24       55.77       47.59     10.35 o 
   2   6  24       10.80       15.25      6.20 o 
   3   6  24        3.01        3.21      6.55 o 
   4   6  24        6.52        4.55      6.74 o 
   5   6  24        5.21       -2.42      8.38 o 
   0   7  24       23.07        2.99      9.39 o 
   1   7  24       63.31       53.73      6.81 o 
   2   7  24       26.96       31.53      9.01 o 
   3   7  24        7.53       -0.87      6.35 o 
   4   7  24       16.05       -3.11      8.32 o 
   0   8  24       15.28        7.62     12.05 o 
   1   8  24        2.51       -6.88      6.88 o 
   2   8  24       24.37       24.72      6.54 o 
   3   8  24       12.13        3.75      7.44 o 
   4   8  24        6.66       26.88     13.06 o 
   0   9  24       12.28       -3.19     17.59 o 
   1   9  24        3.84       -4.30      9.74 o 
   2   9  24        2.13       28.06     13.20 o 
   1   0  25       31.42       27.32      6.08 o 
   2   0  25       65.94       62.22      6.70 o 
   3   0  25      129.16      117.69      8.30 o 
   4   0  25        0.74       -2.43      7.06 o 
   5   0  25        5.83        1.00      6.84 o 
   6   0  25       31.05       22.10      8.26 o 
   0   1  25       15.29       11.65      4.63 o 
   1   1  25       71.44       65.09      3.84 o 
   2   1  25      316.54      319.00      8.26 o 
   3   1  25        5.12        5.32      4.35 o 
   4   1  25        0.84        1.10      4.67 o 
   5   1  25        0.76        1.00     10.81 o 
   6   1  25       11.97        4.19     10.66 o 
   0   2  25       12.09       10.43      4.39 o 
   1   2  25      236.71      231.65      5.89 o 
   2   2  25       52.50       43.10      4.75 o 
   3   2  25       26.15       29.85      5.52 o 
   4   2  25       79.74       67.52      6.49 o 
   5   2  25       29.42       24.06      6.51 o 
   6   2  25       44.80       32.79     10.22 o 
   0   3  25       19.12       15.28      4.65 o 
   1   3  25       51.86       46.44      4.15 o 
   2   3  25       30.90       24.90      4.48 o 
   3   3  25        5.09        8.46      4.87 o 
   4   3  25       21.36       17.67      5.52 o 
   5   3  25      101.39      105.58      8.27 o 
   6   3  25       11.12       10.23      8.02 o 
   0   4  25      213.20      214.45      9.13 o 
   1   4  25      197.54      189.08      6.19 o 
   2   4  25       61.62       52.74      6.40 o 
   3   4  25       23.29       13.73      5.49 o 
   4   4  25       57.14       61.49      7.00 o 
   5   4  25        0.75        7.23      6.64 o 
   6   4  25       73.36       83.96     14.54 o 
   0   5  25        0.05       12.84      8.02 o 
   1   5  25      282.95      271.37      8.18 o 
   2   5  25      268.33      289.82     18.61 o 
   3   5  25       22.05       24.26      6.08 o 
   4   5  25        8.91       11.28      6.69 o 
   5   5  25        7.56       -1.31     11.55 o 
   0   6  25      192.97      193.03     12.19 o 
   1   6  25        6.07       -0.12      5.74 o 
   2   6  25       70.63       91.67      6.69 o 
   3   6  25      110.02      116.19      8.67 o 
   4   6  25       16.62       15.28      8.42 o 
   5   6  25       28.58       15.60      8.66 o 
   0   7  25        5.89        4.39      9.79 o 
   1   7  25       32.66       20.98      6.67 o 
   2   7  25       23.98       20.63      5.80 o 
   3   7  25       25.60       14.12      6.84 o 
   4   7  25       26.17       24.97     17.98 o 
   0   8  25        6.53        1.42     10.47 o 
   1   8  25       42.79       39.28      9.56 o 
   2   8  25        1.18        2.49     15.38 o 
   3   8  25       71.00       63.81      9.25 o 
   0   9  25        1.22      -17.19     17.19 o 
   1   9  25       24.85        6.30     12.81 o 
   2   9  25        8.88        0.20     15.62 o 
   0   0  26       57.69       51.15      9.73 o 
   1   0  26        2.66       -0.60      4.83 o 
   2   0  26       79.10       80.37      8.12 o 
   3   0  26       97.09      101.39      7.98 o 
   4   0  26       14.41       18.29      7.26 o 
   5   0  26       84.33       77.60      8.99 o 
   6   0  26       26.51       21.70      9.25 o 
   0   1  26       40.52       42.26      4.79 o 
   1   1  26       36.12       35.09      4.60 o 
   2   1  26      135.48      142.19      6.69 o 
   3   1  26        3.13        6.80      4.87 o 
   4   1  26       11.48       20.48      5.11 o 
   5   1  26       77.17       95.43      8.42 o 
   6   1  26       23.12       25.29      5.71 o 
   0   2  26        5.96        4.63      5.23 o 
   1   2  26       43.26       36.87      4.08 o 
   2   2  26       22.27       12.98      4.26 o 
   3   2  26       67.83       69.07      5.46 o 
   4   2  26       56.38       57.40      7.67 o 
   5   2  26       21.22       20.94     10.75 o 
   6   2  26       17.88       25.90     10.42 o 
   0   3  26       10.56       11.83      5.66 o 
   1   3  26      101.82      106.86      9.06 o 
   2   3  26        6.20        9.79      4.47 o 
   3   3  26       41.13       40.41      5.51 o 
   4   3  26       77.94       73.86      6.62 o 
   5   3  26       18.35       22.36      7.02 o 
   0   4  26        3.53       24.01      9.99 o 
   1   4  26       64.46       67.98      5.59 o 
   2   4  26      111.33      110.68      6.65 o 
   3   4  26       51.68       48.87      7.02 o 
   4   4  26        5.85        6.43      6.68 o 
   5   4  26       40.79       37.80     10.06 o 
   0   5  26      104.41      111.02     10.15 o 
   1   5  26       53.73       54.82      5.84 o 
   2   5  26       54.13       55.61      6.40 o 
   3   5  26       10.36       13.23      6.97 o 
   4   5  26      160.30      178.75     10.42 o 
   5   5  26        2.46       -4.47      9.92 o 
   0   6  26       10.97        8.85      8.42 o 
   1   6  26      219.25      237.41     13.73 o 
   2   6  26       40.90       30.41      8.80 o 
   3   6  26       37.87       40.71      7.62 o 
   4   6  26       21.93       20.82     11.91 o 
   0   7  26       92.49       79.10     16.13 o 
   1   7  26      151.43      153.77     17.30 o 
   2   7  26        2.10       -0.88      8.14 o 
   3   7  26        5.15        2.79      7.50 o 
   4   7  26        6.27       31.29     12.68 o 
   0   8  26        1.14       -9.59      9.59 o 
   1   8  26       30.22       21.43      7.92 o 
   2   8  26      104.00      101.93     10.29 o 
   3   8  26       31.10       24.14     10.04 o 
   0   9  26       58.24       64.02     16.33 o 
   1   0  27       96.70       86.85      6.60 o 
   2   0  27       13.17       19.40      6.86 o 
   3   0  27       25.41       27.32      7.40 o 
   4   0  27      100.17       88.97      8.83 o 
   5   0  27       40.11       36.74      8.24 o 
   6   0  27       30.57        5.60     13.80 o 
   0   1  27        4.14        5.80      4.43 o 
   1   1  27      305.17      344.57      9.20 o 
   2   1  27        3.00        7.13      4.79 o 
   3   1  27        7.04       10.02      4.95 o 
   4   1  27       23.04       32.25      5.58 o 
   5   1  27       22.21       25.48      7.67 o 
   0   2  27      108.20      107.18      9.67 o 
   1   2  27       25.71       24.69      6.40 o 
   2   2  27       84.29       99.29      5.70 o 
   3   2  27       16.08       24.88      5.23 o 
   4   2  27       73.28       80.24      6.52 o 
   5   2  27        0.03       -4.09      6.94 o 
   0   3  27       72.89       71.00      6.92 o 
   1   3  27       37.21       39.12     10.33 o 
   2   3  27       81.83       92.11      7.91 o 
   3   3  27      138.19      144.13      8.30 o 
   4   3  27       19.00       16.29      5.67 o 
   5   3  27       28.12       26.90      7.87 o 
   0   4  27      155.80      167.56     10.27 o 
   1   4  27       47.16       48.16      5.26 o 
   2   4  27       31.68       27.47      5.19 o 
   3   4  27       33.08       45.41      7.11 o 
   4   4  27       80.17       65.53      8.25 o 
   5   4  27       11.15       19.29      9.31 o 
   0   5  27       12.65       12.03      8.85 o 
   1   5  27      116.92      120.88      8.90 o 
   2   5  27      201.76      212.16     10.87 o 
   3   5  27       22.17       22.35      9.72 o 
   4   5  27       42.66       46.93      7.78 o 
   5   5  27        6.54       -1.18     10.97 o 
   0   6  27       51.56       54.86     10.91 o 
   1   6  27       91.17       70.48      9.86 o 
   2   6  27        7.26       -6.34      6.34 o 
   3   6  27        1.73       -4.34     11.04 o 
   4   6  27        0.20        2.33      8.66 o 
   0   7  27       46.85       57.62     10.97 o 
   1   7  27       83.06       75.70      9.69 o 
   2   7  27       17.93       10.64      8.63 o 
   3   7  27       83.34       67.99      9.84 o 
   0   8  27      116.01      118.00     12.92 o 
   1   8  27       37.11       -4.21     17.05 o 
   2   8  27        1.87        6.42     15.22 o 
   0   0  28        0.75       -6.62      6.62 o 
   1   0  28        1.30        6.80      5.40 o 
   2   0  28        6.37        1.58      7.18 o 
   3   0  28        1.33        1.81      7.84 o 
   4   0  28        8.85       -5.60      9.59 o 
   5   0  28       11.23       15.28      8.87 o 
   0   1  28       30.37       33.72      7.90 o 
   1   1  28        4.77       -6.26      8.10 o 
   2   1  28       30.26       22.66      4.75 o 
   3   1  28       44.12       43.97      5.69 o 
   4   1  28        3.27        1.37      6.43 o 
   5   1  28        9.61        4.57      6.92 o 
   0   2  28      115.98      103.98      9.53 o 
   1   2  28       56.83       59.63      4.86 o 
   2   2  28       19.69       25.94      5.82 o 
   3   2  28       10.77       11.27      7.73 o 
   4   2  28       28.30       31.57      5.99 o 
   5   2  28        4.64        3.36      6.38 o 
   0   3  28        1.95       -2.43      7.46 o 
   1   3  28       15.19       17.23      4.85 o 
   2   3  28       25.36       27.01      5.47 o 
   3   3  28        0.68       -0.99      6.03 o 
   4   3  28        9.81        7.50      6.90 o 
   5   3  28       29.08       25.44      9.55 o 
   0   4  28        7.51       14.40      8.83 o 
   1   4  28        1.94        8.58     10.24 o 
   2   4  28       33.33       26.36      6.11 o 
   3   4  28       62.47       81.47      8.44 o 
   4   4  28       55.02       50.74      8.01 o 
   5   4  28        0.42        0.80     14.18 o 
   0   5  28       43.98       36.74     14.08 o 
   1   5  28       82.23       85.47      8.50 o 
   2   5  28       41.55       38.18      6.44 o 
   3   5  28       11.62        4.19     11.65 o 
   4   5  28      132.58      125.14     11.91 o 
   0   6  28        3.27      -13.90     13.90 o 
   1   6  28       84.15       92.39     10.73 o 
   2   6  28       48.67       47.53      7.00 o 
   3   6  28        9.10        2.60      8.90 o 
   0   7  28       64.15       82.67     11.33 o 
   1   7  28      169.98      193.06     12.37 o 
   2   7  28        3.12        8.42     11.01 o 
   0   8  28        0.00      -17.83     17.83 o 
   1   0  29        0.00       -1.18      6.00 o 
   2   0  29        5.22       12.23      7.42 o 
   3   0  29        1.16       -8.66      8.66 o 
   4   0  29        6.21       16.87      9.65 o 
   5   0  29        1.24       -9.79     10.81 o 
   0   1  29       10.97        9.63      7.82 o 
   1   1  29       79.39       74.17      5.55 o 
   2   1  29       18.06       17.23      6.40 o 
   3   1  29        5.26        1.84      5.72 o 
   4   1  29      118.31      132.11      8.94 o 
   5   1  29       15.52        8.84     13.93 o 
   0   2  29        0.00       -2.43      6.22 o 
   1   2  29       59.86       58.29      5.74 o 
   2   2  29       15.42       24.17      5.39 o 
   3   2  29        2.25        5.46      5.67 o 
   4   2  29        0.57       -4.98      6.21 o 
   5   2  29       21.74       21.74      9.85 o 
   0   3  29        1.78       17.81      9.21 o 
   1   3  29       35.26       38.88     10.02 o 
   2   3  29      101.95      112.54      7.51 o 
   3   3  29       14.90       19.77      7.66 o 
   4   3  29        6.72        2.85      7.17 o 
   0   4  29       74.82       93.28     10.39 o 
   1   4  29       66.11       72.99      7.11 o 
   2   4  29       61.37       57.05      6.88 o 
   3   4  29       12.12        4.42      7.32 o 
   4   4  29       21.60       34.37      9.53 o 
   0   5  29       10.88       31.13      9.49 o 
   1   5  29       21.04       15.57      8.39 o 
   2   5  29        8.89        8.21      6.39 o 
   3   5  29       64.73       59.67      8.42 o 
   4   5  29       15.95       40.51      9.22 o 
   0   6  29       10.15       19.40     11.23 o 
   1   6  29       35.73       41.41      8.91 o 
   2   6  29       15.80       -8.23     16.84 o 
   3   6  29       84.97       81.72     10.58 o 
   0   7  29        0.01        5.60     16.01 o 
   1   7  29       32.54       30.51     16.27 o 
   2   7  29        6.60        1.18     16.75 o 
   0   0  30       39.12       30.35     13.58 o 
   1   0  30       56.33       61.11      7.52 o 
   2   0  30       68.29       89.49      9.11 o 
   3   0  30        9.80       17.45      8.04 o 
   4   0  30        1.30        8.58      9.05 o 
   0   1  30        1.71        2.01      8.83 o 
   1   1  30        2.82       -0.25      4.74 o 
   2   1  30        8.23       19.69      5.46 o 
   3   1  30       26.24       42.23      9.36 o 
   4   1  30        7.73        8.29      6.56 o 
   0   2  30       11.11       22.10      8.38 o 
   1   2  30       37.02       31.78      6.31 o 
   2   2  30        0.35       -0.57      5.05 o 
   3   2  30       53.49       60.50      6.90 o 
   4   2  30       89.59      115.97     10.31 o 
   0   3  30        0.15       27.90     12.42 o 
   1   3  30       61.73       64.54      7.37 o 
   2   3  30       43.93       67.23      7.06 o 
   3   3  30        2.89        0.06      5.59 o 
   4   3  30       36.97       30.31      9.21 o 
   0   4  30       34.20       58.27     12.76 o 
   1   4  30        4.00        2.03     11.31 o 
   2   4  30       10.78       -0.02      7.21 o 
   3   4  30      183.95      205.29     11.26 o 
   4   4  30        1.29        1.76     10.56 o 
   0   5  30        1.09        8.85     12.64 o 
   1   5  30       45.60       66.35     24.23 o 
   2   5  30        9.68        1.34      8.40 o 
   3   5  30       59.37       47.65     11.18 o 
   1   6  30        1.81      -11.40     11.40 o 
   2   6  30       10.22       -1.81     15.46 o 
   1   0  31        4.47        7.78      7.20 o 
   2   0  31        0.02        8.58     13.04 o 
   3   0  31        7.46        4.63      9.87 o 
   4   0  31        9.16       41.16     14.72 o 
   0   1  31       14.25        8.18      9.25 o 
   1   1  31       22.90       21.18      6.20 o 
   2   1  31        0.43       -1.28      5.94 o 
   3   1  31       24.21       36.45      6.70 o 
   4   1  31        4.15        8.52     11.54 o 
   0   2  31        0.00       -2.61      9.25 o 
   1   2  31        2.92       15.05     14.97 o 
   2   2  31      116.52      127.26      7.09 o 
   3   2  31       46.76       49.89     23.59 o 
   4   2  31        0.38       -4.39      9.69 o 
   0   3  31       23.66       36.56     14.04 o 
   1   3  31       32.54       34.28     14.21 o 
   2   3  31       45.71       61.73      6.38 o 
   3   3  31       55.76       58.71     16.68 o 
   0   4  31       29.56       21.32     15.30 o 
   1   4  31       12.37       22.56      8.51 o 
   2   4  31        9.94       -6.53     16.22 o 
   3   4  31       67.53       87.26     11.56 o 
   0   5  31       23.43       -4.81     13.86 o 
   1   5  31       17.62        4.57      8.04 o 
   2   5  31       39.16       17.69     14.06 o 
   1   6  31       45.88       59.79     16.87 o 
   0   0  32       12.43       25.13     14.48 o 
   1   0  32        0.61       -7.40     10.25 o 
   2   0  32       41.02       45.45     12.60 o 
   3   0  32       50.84       53.81     10.59 o 
   0   1  32        0.48        3.81      9.63 o 
   1   1  32       63.87       86.65      9.64 o 
   2   1  32       89.17       94.02     12.66 o 
   3   1  32       80.53       93.70      7.57 o 
   0   2  32       12.66        7.02      9.61 o 
   1   2  32       61.20       76.12     10.37 o 
   2   2  32        0.87        4.03      7.50 o 
   3   2  32       31.26       33.96      8.77 o 
   1   3  32       13.30       15.59      8.92 o 
   2   3  32       44.29       31.57      7.65 o 
   3   3  32        9.19       -4.69     15.25 o 
   0   4  32        9.21      -14.70     14.70 o 
   1   4  32       50.16       22.24     10.69 o 
   2   4  32      116.36      101.97     15.72 o 
   1   5  32       12.48       15.84     14.98 o 
   1   0  33        2.51       -1.00     15.72 o 
   2   0  33       15.79       14.08     14.66 o 
   3   0  33      226.23      251.59     22.91 o 
   0   1  33       15.62       11.45     10.07 o 
   1   1  33        4.48       -2.65      8.45 o 
   2   1  33       21.78       22.38      8.05 o 
   3   1  33      115.73      105.21     11.55 o 
   0   2  33        0.14      -14.50     14.50 o 
   1   2  33       10.23        9.04      8.22 o 
   2   2  33       57.79       43.74     13.48 o 
   0   3  33       59.59       64.02     15.64 o 
   1   3  33       17.78        6.22     14.04 o 
   2   3  33       22.60       32.41     16.29 o 
   1   4  33       40.88       29.42     15.99 o 
   0   0  34       20.98       25.71     15.64 o 
   1   0  34       28.79       18.05     13.60 o 
   2   0  34       16.96        5.19     14.40 o 
   0   1  34        5.13      -10.87     10.87 o 
   2   1  34        6.22       -6.22     15.46 o 
                                                 
